# Supplementary material for: N-(3,4-Difluoro­phen­yl)-2,2-diphenyl­acetamide
Source: Acta Crystallogr Sect E Struct Rep Online. 2012 Apr 13;68(Pt 5):o1349–50. doi: 10.1107/S1600536812014675 (PMC3344483; doi:10.1107/S1600536812014675)
Supplement: Supplementary file 1 [file e-68-o1349-sup1.cif]

##############################################################################
#                                                                            #
# This CIF contains the data in a paper accepted for publication in          #
# Acta Crystallographica Section E. It conforms to the requirements of       #
# Notes for Authors for Acta Crystallographica Section E, and has been       #
# peer reviewed under the auspices of the IUCr Commission on Journals.       #
#                                                                            #
# Full details of the Crystallographic Information File format               #
# are given in the paper "The Crystallographic Information File (CIF):       #
# a New Standard Archive File for Crystallography" by S. R. Hall, F. H.      #
# Allen and I. D. Brown [Acta Cryst. (1991), A47, 655-685].                  #
#                                                                            #
# The current version of the core CIF dictionary is obtainable from          #
# ftp://ftp.iucr.org/pub/cif_core.dic.                                       #
#                                                                            #
# Software is freely available for graphical display of the structure(s)     #
# in this CIF. For information consult the CIF software page                 #
# http://www.iucr.org/resources/cif/software.                                #
#                                                                            #
# This file may be used for bona fide research purposes within the           #
# scientific community so long as proper attribution is given to the journal # 
# article from which it was obtained.                                        #
#                                                                            #
##############################################################################
data_global
_audit_creation_method     'form.cif (version 2.0)'
_journal_data_validation_number     ?
_journal_date_recd_electronic     2012-03-26
_journal_date_accepted     2012-04-04
_journal_name_full     'Acta Crystallographica, Section E'
_journal_year     2012
_journal_volume     68
_journal_issue      5
_journal_page_first     o1349
_journal_page_last     o1350
_journal_paper_category     QO
_journal_paper_doi     10.1107/S1600536812014675
_journal_coeditor_code     RZ2732
_publ_contact_author_name     'Prof. Fun, Hoong-Kun'
_publ_contact_author_address
;
      X-ray Crystallography Unit
      School of Physics
      Universiti Sains Malaysia
      11800 USM, Penang
      MALAYSIA
;
_publ_contact_author_email     'hkfun@usm.my'
_publ_contact_author_fax     '604 6579150'
_publ_contact_author_phone     '604 6533652'
_publ_section_title
;
<i>N</i>-(3,4-Difluorophenyl)-2,2-diphenylacetamide
;
loop_
    _publ_author_name
    _publ_author_footnote
    _publ_author_address
    'Fun, Hoong-Kun'
;
Thomson Reuters ResearcherID: A-3561-2009.
;
;
X-ray Crystallography Unit
School of Physics
Universiti Sains Malaysia
11800 USM, Penang
Malaysia
;
    'Chin Wei Ooi' ?
;
X-ray Crystallography Unit
School of Physics
Universiti Sains Malaysia
11800 USM, Penang
Malaysia
;
    'Prakash S. Nayak' ?
;
Department of Studies in Chemistry
Mangalore University
Mangalagangotri 574 199
India
;
    'B. Narayana' ?
;
Department of Studies in Chemistry
Mangalore University
Mangalagangotri 574 199
India
;
    'B. K. Sarojini' ?
;
Department of Chemistry
P. A. College of Engineering
Nadupadavu
Montepadavu, PO
Mangalore 574 153
India
;
data_I
_audit_creation_method     SHELXL-97
_chemical_name_systematic
;
<i>N</i>-(3,4-Difluorophenyl)-2,2-diphenylacetamide
;
_chemical_name_common     ?
_chemical_formula_moiety     'C20 H15 F2 N O'
_chemical_formula_sum     'C20 H15 F2 N O'
_chemical_formula_iupac     'C20 H15 F2 N O'
_chemical_formula_weight     323.33
_chemical_melting_point     ?
_symmetry_cell_setting     monoclinic
_symmetry_space_group_name_H-M     'P 21/c'
_symmetry_space_group_name_Hall     '-P 2ybc'
loop_
    _symmetry_equiv_pos_as_xyz
    'x, y, z'
    '-x, y+1/2, -z+1/2'
    '-x, -y, -z'
    'x, -y-1/2, z-1/2'
_cell_length_a     9.9756(2)
_cell_length_b     18.0181(3)
_cell_length_c     9.8107(2)
_cell_angle_alpha     90.00
_cell_angle_beta     117.0640(10)
_cell_angle_gamma     90.00
_cell_volume     1570.29(5)
_cell_formula_units_Z     4
_cell_measurement_reflns_used     9889
_cell_measurement_theta_min     2.26
_cell_measurement_theta_max     33.52
_cell_measurement_temperature     100.0(10)
_exptl_crystal_description     'Block'
_exptl_crystal_colour     'colourless'
_exptl_crystal_size_max     0.54
_exptl_crystal_size_mid     0.41
_exptl_crystal_size_min     0.37
_exptl_crystal_density_diffrn     1.368
_exptl_crystal_density_meas     ?
_exptl_crystal_density_method     'not measured'
_exptl_crystal_F_000     672
_exptl_absorpt_coefficient_mu     0.100
_exptl_absorpt_correction_type     multi-scan
_exptl_absorpt_process_details     '(<i>SADABS</i>; Bruker, 2009)'
_exptl_absorpt_correction_T_min     0.9474
_exptl_absorpt_correction_T_max     0.9639
_exptl_special_details
;
The crystal was placed in the cold stream of an Oxford Cryosystems Cobra
open-flow nitrogen cryostat (Cosier & Glazer, 1986) operating at 100.0 (1) K.
;
_diffrn_ambient_temperature     100.0(10)
_diffrn_radiation_type     MoK\a
_diffrn_radiation_wavelength     0.71073
_diffrn_radiation_source     'fine-focus sealed tube'
_diffrn_radiation_monochromator     graphite
_diffrn_measurement_device_type
;
Bruker SMART APEXII CCD area-detector
;
_diffrn_measurement_method     '\f and \w scans'
_diffrn_detector_area_resol_mean     ?
_diffrn_reflns_number     30289
_diffrn_reflns_av_R_equivalents     0.0277
_diffrn_reflns_av_sigmaI/netI     0.0253
_diffrn_reflns_theta_min     2.26
_diffrn_reflns_theta_max     33.80
_diffrn_reflns_theta_full     33.80
_diffrn_measured_fraction_theta_max     0.993
_diffrn_measured_fraction_theta_full     0.993
_diffrn_reflns_limit_h_min     -15
_diffrn_reflns_limit_h_max     15
_diffrn_reflns_limit_k_min     -21
_diffrn_reflns_limit_k_max     28
_diffrn_reflns_limit_l_min     -15
_diffrn_reflns_limit_l_max     15
_diffrn_standards_number     0
_diffrn_standards_interval_count     .
_diffrn_standards_interval_time     .
_diffrn_standards_decay_%     ?
_refine_special_details
;
Refinement of <i>F</i>^2^ against ALL reflections. The weighted <i>R</i>-factor
<i>wR</i> and goodness of fit <i>S</i> are based on <i>F</i>^2^, conventional
<i>R</i>-factors <i>R</i> are based on <i>F</i>, with <i>F</i> set to zero for
negative <i>F</i>^2^. The threshold expression of <i>F</i>^2^ >
\s(<i>F</i>^2^) is used only for calculating <i>R</i>-factors(gt) <i>etc</i>.
and is not relevant to the choice of reflections for refinement.
<i>R</i>-factors based on <i>F</i>^2^ are statistically about twice as large
as those based on <i>F</i>, and <i>R</i>- factors based on ALL data will be
even larger.
;
_reflns_number_total     6276
_reflns_number_gt     4829
_reflns_threshold_expression     I>2\s(I)
_refine_ls_structure_factor_coef     Fsqd
_refine_ls_matrix_type     full
_refine_ls_R_factor_all     0.0697
_refine_ls_R_factor_gt     0.0518
_refine_ls_wR_factor_gt     0.1198
_refine_ls_wR_factor_ref     0.1303
_refine_ls_goodness_of_fit_ref     1.026
_refine_ls_restrained_S_all     1.026
_refine_ls_number_reflns     6276
_refine_ls_number_parameters     231
_refine_ls_number_restraints     0
_refine_ls_hydrogen_treatment     mixed
_refine_ls_weighting_scheme     calc
_refine_ls_weighting_details
         'calc w=1/[\s^2^(Fo^2^)+(0.0529P)^2^+0.4840P] where P=(Fo^2^+2Fc^2^)/3'
_atom_sites_solution_hydrogens     geom
_atom_sites_solution_primary     direct
_atom_sites_solution_secondary     difmap
_refine_ls_shift/su_max     0.001
_refine_ls_shift/su_mean     0.000
_refine_diff_density_max     0.351
_refine_diff_density_min     -0.223
_refine_ls_extinction_method     none
_refine_ls_extinction_coef     ?
loop_
    _atom_type_symbol
    _atom_type_description
    _atom_type_scat_dispersion_real
    _atom_type_scat_dispersion_imag
    _atom_type_scat_source
    'C' 'C' 0.0033 0.0016
                         'International Tables Vol C Tables 4.2.6.8 and 6.1.1.4'
    'H' 'H' 0.0000 0.0000
                         'International Tables Vol C Tables 4.2.6.8 and 6.1.1.4'
    'N' 'N' 0.0061 0.0033
                         'International Tables Vol C Tables 4.2.6.8 and 6.1.1.4'
    'O' 'O' 0.0106 0.0060
                         'International Tables Vol C Tables 4.2.6.8 and 6.1.1.4'
    'F' 'F' 0.0171 0.0103
                         'International Tables Vol C Tables 4.2.6.8 and 6.1.1.4'
_computing_data_collection     'APEX2 (Bruker, 2009)'
_computing_cell_refinement     'SAINT (Bruker, 2009)'
_computing_data_reduction     'SAINT (Bruker, 2009)'
_computing_structure_solution     'SHELXTL (Sheldrick, 2008)'
_computing_structure_refinement     'SHELXTL (Sheldrick, 2008)'
_computing_molecular_graphics     'SHELXTL (Sheldrick, 2008)'
_computing_publication_material
;
SHELXTL (Sheldrick, 2008) and PLATON (Spek, 2009)
;
loop_
    _atom_site_type_symbol
    _atom_site_label
    _atom_site_fract_x
    _atom_site_fract_y
    _atom_site_fract_z
    _atom_site_U_iso_or_equiv
    _atom_site_adp_type
    _atom_site_calc_flag
    _atom_site_refinement_flags
    _atom_site_occupancy
    _atom_site_symmetry_multiplicity
    _atom_site_disorder_assembly
    _atom_site_disorder_group
    F F1 0.47032(19) 0.52149(9) 0.89774(16) 0.0561(5) Uani d P 0.557(2) 1 A 1
    F F1X 0.56321(18) 0.57786(10) 0.4987(2) 0.0389(5) Uani d P 0.443(2) 1 A 2
    F F2 0.63567(10) 0.50352(5) 0.75745(11) 0.0597(3) Uani d . 1 1 . .
    O O1 0.13830(10) 0.74131(4) 0.30771(8) 0.03033(18) Uani d . 1 1 . .
    N N1 0.16602(10) 0.70449(5) 0.54187(9) 0.02392(17) Uani d . 1 1 . .
    C C1 -0.28769(13) 0.78053(6) 0.36744(13) 0.0319(2) Uani d . 1 1 . .
    H H1A -0.2742 0.8252 0.4238 0.038 Uiso calc R 1 1 . .
    C C2 -0.42202(15) 0.74209(7) 0.31632(16) 0.0392(3) Uani d . 1 1 . .
    H H2A -0.4989 0.7598 0.3397 0.047 Uiso calc R 1 1 . .
    C C3 -0.44453(15) 0.67783(8) 0.23120(16) 0.0412(3) Uani d . 1 1 . .
    H H3A -0.5370 0.6516 0.1954 0.049 Uiso calc R 1 1 . .
    C C4 -0.33179(16) 0.65211(7) 0.19871(15) 0.0409(3) Uani d . 1 1 . .
    H H4A -0.3472 0.6082 0.1397 0.049 Uiso calc R 1 1 . .
    C C5 -0.19550(14) 0.69013(7) 0.25202(13) 0.0334(2) Uani d . 1 1 . .
    H H5A -0.1183 0.6718 0.2298 0.040 Uiso calc R 1 1 . .
    C C6 -0.17167(12) 0.75480(6) 0.33758(11) 0.02586(19) Uani d . 1 1 . .
    C C7 -0.02249(12) 0.79671(6) 0.40525(10) 0.02398(18) Uani d . 1 1 . .
    H H7A 0.0016 0.8095 0.5132 0.029 Uiso calc R 1 1 . .
    C C8 -0.02398(12) 0.86899(5) 0.32524(11) 0.02398(18) Uani d . 1 1 . .
    C C9 0.06364(13) 0.92810(6) 0.41162(12) 0.0299(2) Uani d . 1 1 . .
    H H9A 0.1219 0.9227 0.5192 0.036 Uiso calc R 1 1 . .
    C C10 0.06666(15) 0.99493(6) 0.34203(14) 0.0344(2) Uani d . 1 1 . .
    H H10A 0.1272 1.0348 0.4020 0.041 Uiso calc R 1 1 . .
    C C11 -0.01879(15) 1.00341(6) 0.18504(14) 0.0335(2) Uani d . 1 1 . .
    H H11A -0.0178 1.0492 0.1374 0.040 Uiso calc R 1 1 . .
    C C12 -0.10549(13) 0.94485(6) 0.09827(13) 0.0315(2) Uani d . 1 1 . .
    H H12A -0.1634 0.9505 -0.0093 0.038 Uiso calc R 1 1 . .
    C C13 -0.10860(12) 0.87771(6) 0.16718(11) 0.02652(19) Uani d . 1 1 . .
    H H13A -0.1683 0.8378 0.1066 0.032 Uiso calc R 1 1 . .
    C C14 0.10303(12) 0.74572(5) 0.41253(10) 0.02300(18) Uani d . 1 1 . .
    C C15 0.28155(11) 0.65108(5) 0.58492(10) 0.02453(19) Uani d . 1 1 . .
    C C16 0.31134(13) 0.61006(6) 0.71693(11) 0.0316(2) Uani d . 1 1 A .
    H H16A 0.2508 0.6162 0.7679 0.038 Uiso calc R 1 1 . .
    C C17 0.43000(15) 0.56061(7) 0.77189(13) 0.0407(3) Uani d . 1 1 . .
    H H17A 0.4512 0.5327 0.8616 0.049 Uiso calc PR 0.443(2) 1 A 2
    C C18 0.51753(15) 0.55115(7) 0.69909(15) 0.0426(3) Uani d . 1 1 A .
    C C19 0.48590(14) 0.58994(7) 0.56743(14) 0.0370(3) Uani d . 1 1 . .
    H H19A 0.5457 0.5822 0.5160 0.044 Uiso calc PR 0.557(2) 1 A 1
    C C20 0.36784(12) 0.64020(6) 0.50857(12) 0.0284(2) Uani d . 1 1 A .
    H H20A 0.3463 0.6668 0.4173 0.034 Uiso calc R 1 1 . .
    H H1N1 0.1318(17) 0.7138(8) 0.6086(17) 0.038(4) Uiso d . 1 1 . .
loop_
    _atom_site_aniso_label
    _atom_site_aniso_U_11
    _atom_site_aniso_U_22
    _atom_site_aniso_U_33
    _atom_site_aniso_U_12
    _atom_site_aniso_U_13
    _atom_site_aniso_U_23
    F1 0.0638(10) 0.0395(8) 0.0371(7) -0.0028(7) -0.0014(7) 0.0203(6)
    F1X 0.0291(8) 0.0390(9) 0.0512(10) 0.0090(7) 0.0206(7) 0.0087(7)
    F2 0.0463(5) 0.0449(5) 0.0598(5) 0.0190(4) -0.0003(4) 0.0138(4)
    O1 0.0440(4) 0.0325(4) 0.0208(3) 0.0134(3) 0.0203(3) 0.0071(3)
    N1 0.0304(4) 0.0267(4) 0.0160(3) 0.0008(3) 0.0118(3) 0.0027(3)
    C1 0.0358(6) 0.0282(5) 0.0345(5) 0.0092(4) 0.0184(4) 0.0082(4)
    C2 0.0332(6) 0.0376(6) 0.0483(7) 0.0096(5) 0.0198(5) 0.0154(5)
    C3 0.0347(6) 0.0402(7) 0.0429(6) -0.0029(5) 0.0126(5) 0.0131(5)
    C4 0.0485(7) 0.0336(6) 0.0398(6) -0.0085(5) 0.0195(6) -0.0023(5)
    C5 0.0405(6) 0.0308(5) 0.0332(5) -0.0027(5) 0.0205(5) -0.0032(4)
    C6 0.0326(5) 0.0244(4) 0.0223(4) 0.0032(4) 0.0140(4) 0.0047(3)
    C7 0.0324(5) 0.0243(4) 0.0185(4) 0.0036(4) 0.0144(3) -0.0003(3)
    C8 0.0311(5) 0.0225(4) 0.0228(4) 0.0043(4) 0.0161(4) -0.0008(3)
    C9 0.0409(6) 0.0266(5) 0.0263(4) -0.0002(4) 0.0189(4) -0.0054(4)
    C10 0.0471(7) 0.0241(5) 0.0403(6) -0.0028(5) 0.0271(5) -0.0073(4)
    C11 0.0433(6) 0.0236(5) 0.0432(6) 0.0061(4) 0.0280(5) 0.0052(4)
    C12 0.0350(5) 0.0312(5) 0.0304(5) 0.0059(4) 0.0167(4) 0.0077(4)
    C13 0.0312(5) 0.0257(5) 0.0241(4) 0.0030(4) 0.0139(4) 0.0016(3)
    C14 0.0307(5) 0.0227(4) 0.0169(3) 0.0018(4) 0.0120(3) 0.0009(3)
    C15 0.0281(5) 0.0220(4) 0.0182(3) -0.0023(4) 0.0059(3) 0.0023(3)
    C16 0.0382(6) 0.0274(5) 0.0215(4) -0.0067(4) 0.0069(4) 0.0051(4)
    C17 0.0451(7) 0.0289(6) 0.0278(5) -0.0035(5) -0.0010(5) 0.0100(4)
    C18 0.0370(6) 0.0289(6) 0.0396(6) 0.0062(5) -0.0020(5) 0.0058(5)
    C19 0.0332(6) 0.0319(6) 0.0374(6) 0.0046(5) 0.0086(5) 0.0013(4)
    C20 0.0304(5) 0.0270(5) 0.0244(4) 0.0035(4) 0.0094(4) 0.0035(3)
_geom_special_details
;
All e.s.d.'s (except the e.s.d. in the dihedral angle between two l.s. planes)
are estimated using the full covariance matrix. The cell e.s.d.'s are taken
into account individually in the estimation of e.s.d.'s in distances, angles
and torsion angles; correlations between e.s.d.'s in cell parameters are only
used when they are defined by crystal symmetry. An approximate (isotropic)
treatment of cell e.s.d.'s is used for estimating e.s.d.'s involving l.s.
planes.
;
loop_
    _geom_bond_atom_site_label_1
    _geom_bond_atom_site_label_2
    _geom_bond_site_symmetry_2
    _geom_bond_distance
    _geom_bond_publ_flag
    F1 C17 . 1.3157(17) ?
    F1X C19 . 1.253(2) ?
    F2 C18 . 1.3561(14) ?
    O1 C14 . 1.2316(11) ?
    N1 C14 . 1.3533(12) ?
    N1 C15 . 1.4107(14) ?
    N1 H1N1 . 0.881(15) ?
    C1 C2 . 1.3839(18) ?
    C1 C6 . 1.3960(15) ?
    C1 H1A . 0.9500 ?
    C2 C3 . 1.385(2) ?
    C2 H2A . 0.9500 ?
    C3 C4 . 1.381(2) ?
    C3 H3A . 0.9500 ?
    C4 C5 . 1.3944(18) ?
    C4 H4A . 0.9500 ?
    C5 C6 . 1.3918(15) ?
    C5 H5A . 0.9500 ?
    C6 C7 . 1.5253(15) ?
    C7 C8 . 1.5172(14) ?
    C7 C14 . 1.5283(14) ?
    C7 H7A . 1.0000 ?
    C8 C9 . 1.3938(15) ?
    C8 C13 . 1.3967(13) ?
    C9 C10 . 1.3913(16) ?
    C9 H9A . 0.9500 ?
    C10 C11 . 1.3883(18) ?
    C10 H10A . 0.9500 ?
    C11 C12 . 1.3843(17) ?
    C11 H11A . 0.9500 ?
    C12 C13 . 1.3931(15) ?
    C12 H12A . 0.9500 ?
    C13 H13A . 0.9500 ?
    C15 C20 . 1.3882(15) ?
    C15 C16 . 1.4006(13) ?
    C16 C17 . 1.3802(18) ?
    C16 H16A . 0.9500 ?
    C17 C18 . 1.367(2) ?
    C17 H17A . 0.9500 ?
    C18 C19 . 1.3733(18) ?
    C19 C20 . 1.3863(16) ?
    C19 H19A . 0.9500 ?
    C20 H20A . 0.9500 ?
loop_
    _geom_angle_atom_site_label_1
    _geom_angle_atom_site_label_2
    _geom_angle_atom_site_label_3
    _geom_angle_site_symmetry_1
    _geom_angle_site_symmetry_3
    _geom_angle
    _geom_angle_publ_flag
    C14 N1 C15 . . 128.51(8) ?
    C14 N1 H1N1 . . 114.9(10) ?
    C15 N1 H1N1 . . 116.6(10) ?
    C2 C1 C6 . . 121.09(11) ?
    C2 C1 H1A . . 119.5 ?
    C6 C1 H1A . . 119.5 ?
    C1 C2 C3 . . 120.10(12) ?
    C1 C2 H2A . . 120.0 ?
    C3 C2 H2A . . 120.0 ?
    C4 C3 C2 . . 119.61(12) ?
    C4 C3 H3A . . 120.2 ?
    C2 C3 H3A . . 120.2 ?
    C3 C4 C5 . . 120.39(12) ?
    C3 C4 H4A . . 119.8 ?
    C5 C4 H4A . . 119.8 ?
    C6 C5 C4 . . 120.49(11) ?
    C6 C5 H5A . . 119.8 ?
    C4 C5 H5A . . 119.8 ?
    C5 C6 C1 . . 118.30(11) ?
    C5 C6 C7 . . 122.82(10) ?
    C1 C6 C7 . . 118.83(9) ?
    C8 C7 C6 . . 114.95(8) ?
    C8 C7 C14 . . 110.80(8) ?
    C6 C7 C14 . . 109.82(8) ?
    C8 C7 H7A . . 107.0 ?
    C6 C7 H7A . . 107.0 ?
    C14 C7 H7A . . 107.0 ?
    C9 C8 C13 . . 118.95(9) ?
    C9 C8 C7 . . 119.05(9) ?
    C13 C8 C7 . . 121.99(9) ?
    C10 C9 C8 . . 120.71(10) ?
    C10 C9 H9A . . 119.6 ?
    C8 C9 H9A . . 119.6 ?
    C11 C10 C9 . . 120.01(11) ?
    C11 C10 H10A . . 120.0 ?
    C9 C10 H10A . . 120.0 ?
    C12 C11 C10 . . 119.66(10) ?
    C12 C11 H11A . . 120.2 ?
    C10 C11 H11A . . 120.2 ?
    C11 C12 C13 . . 120.60(10) ?
    C11 C12 H12A . . 119.7 ?
    C13 C12 H12A . . 119.7 ?
    C12 C13 C8 . . 120.06(10) ?
    C12 C13 H13A . . 120.0 ?
    C8 C13 H13A . . 120.0 ?
    O1 C14 N1 . . 124.08(9) ?
    O1 C14 C7 . . 122.62(8) ?
    N1 C14 C7 . . 113.25(8) ?
    C20 C15 C16 . . 120.11(10) ?
    C20 C15 N1 . . 123.88(8) ?
    C16 C15 N1 . . 115.95(9) ?
    C17 C16 C15 . . 119.03(11) ?
    C17 C16 H16A . . 120.5 ?
    C15 C16 H16A . . 120.5 ?
    F1 C17 C18 . . 115.35(14) ?
    F1 C17 C16 . . 123.65(15) ?
    C18 C17 C16 . . 120.96(11) ?
    C18 C17 H17A . . 119.5 ?
    C16 C17 H17A . . 119.5 ?
    F2 C18 C17 . . 119.82(12) ?
    F2 C18 C19 . . 120.18(14) ?
    C17 C18 C19 . . 120.00(11) ?
    F1X C19 C18 . . 118.92(13) ?
    F1X C19 C20 . . 120.23(13) ?
    C18 C19 C20 . . 120.82(12) ?
    C18 C19 H19A . . 119.6 ?
    C20 C19 H19A . . 119.6 ?
    C19 C20 C15 . . 119.03(10) ?
    C19 C20 H20A . . 120.5 ?
    C15 C20 H20A . . 120.5 ?
loop_
    _geom_torsion_atom_site_label_1
    _geom_torsion_atom_site_label_2
    _geom_torsion_atom_site_label_3
    _geom_torsion_atom_site_label_4
    _geom_torsion_site_symmetry_1
    _geom_torsion_site_symmetry_2
    _geom_torsion_site_symmetry_3
    _geom_torsion_site_symmetry_4
    _geom_torsion
    _geom_torsion_publ_flag
    C6 C1 C2 C3 . . . . -1.41(17) ?
    C1 C2 C3 C4 . . . . 0.48(18) ?
    C2 C3 C4 C5 . . . . 0.48(19) ?
    C3 C4 C5 C6 . . . . -0.52(19) ?
    C4 C5 C6 C1 . . . . -0.38(16) ?
    C4 C5 C6 C7 . . . . 177.03(10) ?
    C2 C1 C6 C5 . . . . 1.35(16) ?
    C2 C1 C6 C7 . . . . -176.17(10) ?
    C5 C6 C7 C8 . . . . 106.72(11) ?
    C1 C6 C7 C8 . . . . -75.88(11) ?
    C5 C6 C7 C14 . . . . -19.02(12) ?
    C1 C6 C7 C14 . . . . 158.38(9) ?
    C6 C7 C8 C9 . . . . 145.85(9) ?
    C14 C7 C8 C9 . . . . -88.93(10) ?
    C6 C7 C8 C13 . . . . -35.24(13) ?
    C14 C7 C8 C13 . . . . 89.99(11) ?
    C13 C8 C9 C10 . . . . 0.23(16) ?
    C7 C8 C9 C10 . . . . 179.18(10) ?
    C8 C9 C10 C11 . . . . 0.33(17) ?
    C9 C10 C11 C12 . . . . -0.68(17) ?
    C10 C11 C12 C13 . . . . 0.46(17) ?
    C11 C12 C13 C8 . . . . 0.11(16) ?
    C9 C8 C13 C12 . . . . -0.45(15) ?
    C7 C8 C13 C12 . . . . -179.37(9) ?
    C15 N1 C14 O1 . . . . 1.15(17) ?
    C15 N1 C14 C7 . . . . 178.67(9) ?
    C8 C7 C14 O1 . . . . -37.01(13) ?
    C6 C7 C14 O1 . . . . 91.06(11) ?
    C8 C7 C14 N1 . . . . 145.43(9) ?
    C6 C7 C14 N1 . . . . -86.51(10) ?
    C14 N1 C15 C20 . . . . 10.68(16) ?
    C14 N1 C15 C16 . . . . -172.12(10) ?
    C20 C15 C16 C17 . . . . 1.90(16) ?
    N1 C15 C16 C17 . . . . -175.41(10) ?
    C15 C16 C17 F1 . . . . 177.53(13) ?
    C15 C16 C17 C18 . . . . -0.26(18) ?
    F1 C17 C18 F2 . . . . 0.46(19) ?
    C16 C17 C18 F2 . . . . 178.43(11) ?
    F1 C17 C18 C19 . . . . -179.40(13) ?
    C16 C17 C18 C19 . . . . -1.44(19) ?
    F2 C18 C19 F1X . . . . 3.4(2) ?
    C17 C18 C19 F1X . . . . -176.70(14) ?
    F2 C18 C19 C20 . . . . -178.36(11) ?
    C17 C18 C19 C20 . . . . 1.50(19) ?
    F1X C19 C20 C15 . . . . 178.32(14) ?
    C18 C19 C20 C15 . . . . 0.14(18) ?
    C16 C15 C20 C19 . . . . -1.84(16) ?
    N1 C15 C20 C19 . . . . 175.24(10) ?
loop_
    _geom_hbond_atom_site_label_D
    _geom_hbond_atom_site_label_H
    _geom_hbond_atom_site_label_A
    _geom_hbond_site_symmetry_A
    _geom_hbond_distance_DH
    _geom_hbond_distance_HA
    _geom_hbond_distance_DA
    _geom_hbond_angle_DHA
    _geom_hbond_publ_flag
    N1 H1N1 O1 4_576 0.881(15) 2.088(16) 2.9134(11) 155.7(14) yes
    C13 H13A Cg1 4_564 0.9500 2.98 3.7633(11) 140 yes
    C16 H16A Cg2 4_565 0.9500 2.82 3.5998(15) 140 yes
    C20 H20A O1 . 0.9500 2.2900 2.8878(14) 120.00 yes
_iucr_refine_instructions_details
;
TITL bks65_0m in P2(1)/c (100K)
CELL 0.71073   9.9756  18.0181   9.8107  90.000 117.064  90.000
ZERR    4.00   0.0002   0.0003   0.0002   0.000   0.001   0.000
LATT  1
SYMM -X, 0.5+Y, 0.5-Z
SFAC C H N O F
UNIT 80 60 4 4 8
TEMP -173.000
SIZE 0.369 0.415 0.544
L.S. 10
BOND $H
FMAP 2 3 60
PLAN 20
EQIV $1 x,3/2-y,1/2+z
HTAB N1 O1_$1
ACTA
CONF
WGHT      0.0529      0.4840
FVAR       0.77867   0.55736
PART   1
F1    5    0.470320    0.521491    0.897742    21.00000    0.06381    0.03950 =
         0.03705    0.02029   -0.00140   -0.00276
PART   2
F1X   5    0.563214    0.577857    0.498658   -21.00000    0.02910    0.03905 =
         0.05122    0.00874    0.02062    0.00899
PART   0
F2    5    0.635669    0.503524    0.757449    11.00000    0.04633    0.04492 =
         0.05982    0.01383   -0.00034    0.01899
O1    4    0.138302    0.741310    0.307710    11.00000    0.04404    0.03253 =
         0.02079    0.00712    0.02029    0.01343
N1    3    0.166017    0.704494    0.541873    11.00000    0.03044    0.02673 =
         0.01601    0.00266    0.01180    0.00077
C1    1   -0.287690    0.780528    0.367437    11.00000    0.03580    0.02816 =
         0.03448    0.00817    0.01838    0.00919
AFIX  43
H1A   2   -0.274212    0.825156    0.423772    11.00000   -1.20000
AFIX   0
C2    1   -0.422021    0.742094    0.316322    11.00000    0.03316    0.03761 =
         0.04830    0.01535    0.01984    0.00958
AFIX  43
H2A   2   -0.498907    0.759819    0.339661    11.00000   -1.20000
AFIX   0
C3    1   -0.444530    0.677834    0.231203    11.00000    0.03471    0.04020 =
         0.04291    0.01307    0.01261   -0.00292
AFIX  43
H3A   2   -0.536978    0.651600    0.195370    11.00000   -1.20000
AFIX   0
C4    1   -0.331794    0.652109    0.198709    11.00000    0.04855    0.03365 =
         0.03982   -0.00228    0.01948   -0.00850
AFIX  43
H4A   2   -0.347195    0.608249    0.139685    11.00000   -1.20000
AFIX   0
C5    1   -0.195502    0.690133    0.252024    11.00000    0.04049    0.03080 =
         0.03325   -0.00325    0.02051   -0.00270
AFIX  43
H5A   2   -0.118341    0.671762    0.229783    11.00000   -1.20000
AFIX   0
C6    1   -0.171668    0.754801    0.337581    11.00000    0.03263    0.02435 =
         0.02232    0.00471    0.01401    0.00320
C7    1   -0.022486    0.796708    0.405254    11.00000    0.03241    0.02425 =
         0.01849   -0.00031    0.01437    0.00359
AFIX  13
H7A   2    0.001611    0.809464    0.513174    11.00000   -1.20000
AFIX   0
C8    1   -0.023978    0.868986    0.325243    11.00000    0.03106    0.02248 =
         0.02280   -0.00076    0.01608    0.00432
C9    1    0.063644    0.928103    0.411621    11.00000    0.04093    0.02663 =
         0.02634   -0.00544    0.01888   -0.00020
AFIX  43
H9A   2    0.121932    0.922705    0.519165    11.00000   -1.20000
AFIX   0
C10   1    0.066661    0.994931    0.342032    11.00000    0.04705    0.02406 =
         0.04031   -0.00732    0.02711   -0.00278
AFIX  43
H10A  2    0.127205    1.034769    0.401951    11.00000   -1.20000
AFIX   0
C11   1   -0.018787    1.003410    0.185045    11.00000    0.04328    0.02359 =
         0.04319    0.00520    0.02800    0.00612
AFIX  43
H11A  2   -0.017761    1.049167    0.137418    11.00000   -1.20000
AFIX   0
C12   1   -0.105493    0.944848    0.098266    11.00000    0.03495    0.03119 =
         0.03039    0.00773    0.01675    0.00589
AFIX  43
H12A  2   -0.163408    0.950497   -0.009268    11.00000   -1.20000
AFIX   0
C13   1   -0.108599    0.877707    0.167183    11.00000    0.03124    0.02569 =
         0.02410    0.00162    0.01388    0.00295
AFIX  43
H13A  2   -0.168328    0.837818    0.106617    11.00000   -1.20000
AFIX   0
C14   1    0.103034    0.745721    0.412527    11.00000    0.03070    0.02272 =
         0.01691    0.00089    0.01200    0.00177
C15   1    0.281553    0.651078    0.584918    11.00000    0.02809    0.02198 =
         0.01823    0.00231    0.00592   -0.00225
C16   1    0.311341    0.610059    0.716932    11.00000    0.03824    0.02745 =
         0.02150    0.00515    0.00687   -0.00671
AFIX  43
H16A  2    0.250758    0.616186    0.767903    11.00000   -1.20000
AFIX   0
C17   1    0.429996    0.560609    0.771886    11.00000    0.04512    0.02893 =
         0.02783    0.00998   -0.00101   -0.00354
AFIX  43
PART   2
H17A  2    0.451151    0.532737    0.861607   -21.00000   -1.20000
AFIX   0
PART   0
C18   1    0.517528    0.551151    0.699093    11.00000    0.03700    0.02894 =
         0.03960    0.00581   -0.00196    0.00616
C19   1    0.485901    0.589942    0.567426    11.00000    0.03321    0.03186 =
         0.03736    0.00127    0.00864    0.00464
AFIX  43
PART   1
H19A  2    0.545672    0.582239    0.516038    21.00000   -1.20000
AFIX   0
PART   0
C20   1    0.367841    0.640202    0.508566    11.00000    0.03038    0.02705 =
         0.02435    0.00348    0.00937    0.00350
AFIX  43
H20A  2    0.346299    0.666813    0.417313    11.00000   -1.20000
AFIX   0
H1N1  2    0.131814    0.713797    0.608624    11.00000    0.03754
HKLF 4 1 0 0 1 0 -1 0 1 0 0
REM  bks65_0m in P2(1)/c (100K)
REM R1 =  0.0518 for   4829 Fo > 4sig(Fo)  and  0.0697 for all   6276 data
REM    231 parameters refined using      0 restraints
END
WGHT      0.0529      0.4840
REM Highest difference peak  0.351,  deepest hole -0.223,  1-sigma level  0.044
Q1    1   0.5206  0.5659  0.6349  11.00000  0.05    0.35
Q2    1   0.0421  0.7742  0.4052  11.00000  0.05    0.35
Q3    1  -0.2404  0.7628  0.3468  11.00000  0.05    0.34
Q4    1  -0.0988  0.7793  0.3646  11.00000  0.05    0.34
Q5    1  -0.0761  0.8762  0.2465  11.00000  0.05    0.32
Q6    1   0.0142  0.8999  0.3686  11.00000  0.05    0.32
Q7    1   0.2971  0.6349  0.6578  11.00000  0.05    0.32
Q8    1   0.3204  0.6518  0.5395  11.00000  0.05    0.31
Q9    1   0.4287  0.6157  0.5378  11.00000  0.05    0.31
Q10   1   0.3582  0.5785  0.7406  11.00000  0.05    0.30
Q11   1  -0.0778  0.9043  0.1343  11.00000  0.05    0.30
Q12   1  -0.1884  0.7207  0.3077  11.00000  0.05    0.30
Q13   1   0.0795  0.9592  0.3758  11.00000  0.05    0.28
Q14   1  -0.0256  0.8358  0.3629  11.00000  0.05    0.28
Q15   1  -0.3565  0.7624  0.3201  11.00000  0.05    0.28
Q16   1   0.4603  0.5627  0.7216  11.00000  0.05    0.27
Q17   1  -0.1194  0.9190  0.1452  11.00000  0.05    0.27
Q18   1   0.2257  0.6775  0.5549  11.00000  0.05    0.26
Q19   1  -0.2641  0.6739  0.2356  11.00000  0.05    0.26
Q20   1  -0.4311  0.7192  0.2527  11.00000  0.05    0.25
;
