# Supplementary material for: N-(3,4-Difluoro­phen­yl)-2,2-diphenyl­acetamide
Source: Acta Crystallogr Sect E Struct Rep Online. 2012 Apr 13;68(Pt 5):o1349–50. doi: 10.1107/S1600536812014675 (PMC3344483; doi:10.1107/S1600536812014675)
Supplement: Supplementary file 2 [file e-68-o1349-Isup2.hkl]

# 
# h,k,l, Fc-squared, Fo-squared, sigma(Fo-squared) and status flag 
# 
data_I
_shelx_title ' bks65_0m in P2(1)/c (100K)' 
_shelx_refln_list_code          4 
_shelx_F_calc_maximum      124.53 
_exptl_crystal_F_000       672.00 
_reflns_d_resolution_high  0.6388 
 
loop_ 
 _symmetry_equiv_pos_as_xyz 
 'x, y, z' 
 '-x, y+1/2, -z+1/2' 
 '-x, -y, -z' 
 'x, -y-1/2, z-1/2' 
 
_cell_length_a     9.9756 
_cell_length_b    18.0181 
_cell_length_c     9.8107 
_cell_angle_alpha  90.000 
_cell_angle_beta  117.064 
_cell_angle_gamma  90.000 
 
_shelx_F_squared_multiplier     1.000 
 
loop_ 
 _refln_index_h 
 _refln_index_k 
 _refln_index_l 
 _refln_F_squared_calc 
 _refln_F_squared_meas 
 _refln_F_squared_sigma 
 _refln_observed_status 
   1   0   0      151.02      143.28      4.31 o 
   2   0   0     8611.28     8381.15     72.37 o 
   3   0   0      312.96      278.39      2.65 o 
   4   0   0      776.68      724.87      6.47 o 
   5   0   0      438.10      438.84      4.89 o 
   6   0   0      572.71      547.75      7.09 o 
   7   0   0      274.33      240.94      4.83 o 
   8   0   0        7.37        7.14      0.96 o 
   9   0   0        1.82        1.05      1.17 o 
  10   0   0       14.30       16.98      4.03 o 
  11   0   0       89.29       91.26      4.75 o 
  12   0   0        0.77        7.09      2.15 o 
  13   0   0       27.97       24.77      5.20 o 
   1   1   0       69.57       58.15      0.76 o 
   2   1   0      943.84      938.70      6.16 o 
   3   1   0        7.47        5.99      0.27 o 
   4   1   0      264.71      283.85      2.08 o 
   5   1   0      969.15     1017.20      7.72 o 
   6   1   0      130.20      138.60      1.63 o 
   7   1   0      258.79      247.54      3.06 o 
   8   1   0        6.58        3.58      0.62 o 
   9   1   0       39.62       37.74      1.78 o 
  10   1   0      116.81      110.95      4.11 o 
  11   1   0        4.99        4.38      2.10 o 
  12   1   0       73.97       76.91      4.28 o 
  13   1   0        8.49        8.95      3.46 o 
   0   2   0      764.72      669.17     14.14 o 
   1   2   0     3173.01     3179.09     21.51 o 
   2   2   0    10393.50    10346.12     67.35 o 
   3   2   0     2004.66     2126.88     13.73 o 
   4   2   0      449.40      453.47      3.11 o 
   5   2   0      174.90      191.88      1.92 o 
   6   2   0      111.00      104.18      1.50 o 
   7   2   0     1169.25     1152.66     11.42 o 
   8   2   0       61.81       59.09      1.49 o 
   9   2   0        8.76        8.51      1.26 o 
  10   2   0        4.50        3.45      1.81 o 
  11   2   0        5.28        6.19      1.47 o 
  12   2   0        0.91        0.11      1.58 o 
  13   2   0        2.80        2.97      2.53 o 
   1   3   0      302.67      300.00      2.43 o 
   2   3   0     8169.04     8237.86     55.01 o 
   3   3   0      815.01      860.88      5.59 o 
   4   3   0        0.04        0.37      0.17 o 
   5   3   0     1182.59     1194.35      9.01 o 
   6   3   0      314.46      313.69      3.13 o 
   7   3   0      359.78      357.55      4.03 o 
   8   3   0      157.51      148.20      2.40 o 
   9   3   0      102.70      110.29      3.22 o 
  10   3   0       53.41       58.36      5.60 o 
  11   3   0       10.29       11.00      2.04 o 
  12   3   0       12.56        9.43      2.14 o 
  13   3   0       11.82       11.09      2.57 o 
   0   4   0     5476.11     5446.17     69.80 o 
   1   4   0     2081.40     2201.51     16.74 o 
   2   4   0      929.12      878.67      5.85 o 
   3   4   0     2105.44     2255.40     14.58 o 
   4   4   0      734.88      731.16      4.84 o 
   5   4   0      284.93      337.17      2.79 o 
   6   4   0       14.43       12.71      0.49 o 
   7   4   0       19.25       15.83      0.72 o 
   8   4   0        2.31        2.17      0.56 o 
   9   4   0       36.52       31.89      1.81 o 
  10   4   0        7.93        9.34      1.93 o 
  11   4   0        4.10        5.55      1.83 o 
  12   4   0       16.52       17.28      2.93 o 
  13   4   0        0.74        1.85      2.17 o 
   1   5   0       15.90       23.23      0.54 o 
   2   5   0     3198.61     3354.90     21.81 o 
   3   5   0     1613.80     1754.10     11.43 o 
   4   5   0       22.30       25.41      0.50 o 
   5   5   0        5.99       13.10      0.58 o 
   6   5   0        1.53        0.39      0.27 o 
   7   5   0        9.87        9.13      0.65 o 
   8   5   0       49.45       39.08      1.58 o 
   9   5   0       15.87       18.48      1.46 o 
  10   5   0      143.16      137.48      7.82 o 
  11   5   0        2.90        2.51      1.74 o 
  12   5   0        1.17        3.08      2.28 o 
  13   5   0        3.51        5.62      2.02 o 
   0   6   0       63.31       82.95      1.67 o 
   1   6   0       75.25       77.93      0.88 o 
   2   6   0      220.19      211.10      1.77 o 
   3   6   0     5405.49     5760.81     36.20 o 
   4   6   0      286.76      289.49      2.40 o 
   5   6   0      607.60      649.56      4.94 o 
   6   6   0      196.91      182.39      1.99 o 
   7   6   0      253.07      235.92      3.08 o 
   8   6   0       32.25       34.93      1.72 o 
   9   6   0        1.98        2.72      1.44 o 
  10   6   0       37.74       33.85      2.74 o 
  11   6   0       70.66       67.14      3.58 o 
  12   6   0       36.03       39.04      3.26 o 
  13   6   0        2.47        4.52      1.91 o 
   1   7   0      689.80      713.50      5.64 o 
   2   7   0      369.64      357.68      2.92 o 
   3   7   0        0.55        0.15      0.19 o 
   4   7   0      231.01      231.72      2.07 o 
   5   7   0      178.88      171.58      1.65 o 
   6   7   0      109.56      104.16      1.47 o 
   7   7   0        1.83        1.77      0.54 o 
   8   7   0      268.83      223.41      4.31 o 
   9   7   0       29.71       31.37      2.12 o 
  10   7   0        4.94        3.96      1.69 o 
  11   7   0       32.58       32.40      2.90 o 
  12   7   0        4.14        2.14      3.30 o 
  13   7   0        0.07        4.79      3.11 o 
   0   8   0     2339.35     2481.69     26.43 o 
   1   8   0      529.98      571.84      4.91 o 
   2   8   0      161.10      169.09      1.60 o 
   3   8   0     1692.50     1803.06     12.95 o 
   4   8   0     1097.43     1063.94      7.79 o 
   5   8   0       40.76       36.11      0.72 o 
   6   8   0       82.72       83.40      1.41 o 
   7   8   0        0.52        0.48      0.61 o 
   8   8   0      218.78      196.47      4.54 o 
   9   8   0        1.98        1.38      1.17 o 
  10   8   0        9.83        7.42      1.96 o 
  11   8   0        0.04        1.51      1.71 o 
  12   8   0        1.26        3.10      3.95 o 
  13   8   0        0.00        5.57      3.08 o 
   1   9   0       66.86       69.19      0.89 o 
   2   9   0       54.11       54.99      0.79 o 
   3   9   0        1.49        1.48      0.27 o 
   4   9   0       20.88       21.35      0.58 o 
   5   9   0      105.89      114.81      1.46 o 
   6   9   0       78.73      104.87      1.68 o 
   7   9   0      113.62       95.93      1.94 o 
   8   9   0        7.24        4.53      1.30 o 
   9   9   0       12.31       15.44      1.96 o 
  10   9   0        0.48        1.79      2.11 o 
  11   9   0       42.61       49.38      4.35 o 
  12   9   0       24.88       31.66      3.87 o 
  13   9   0       53.36       57.84      6.64 o 
   0  10   0      108.56      138.03      2.05 o 
   1  10   0      143.33      172.42      1.70 o 
   2  10   0       38.35       50.05      0.80 o 
   3  10   0      588.50      579.49      4.62 o 
   4  10   0      486.11      471.29      4.21 o 
   5  10   0      353.34      371.14      3.77 o 
   6  10   0      197.99      178.62      2.69 o 
   7  10   0       96.41       82.56      1.96 o 
   8  10   0        4.44        1.79      1.39 o 
   9  10   0       13.24       14.63      2.54 o 
  10  10   0        0.67       -1.64      1.79 o 
  11  10   0        0.12       -1.66      2.49 o 
  12  10   0        0.02        1.77      2.06 o 
   1  11   0        5.37        5.19      0.36 o 
   2  11   0      362.37      347.42      3.32 o 
   3  11   0       27.38       32.79      0.68 o 
   4  11   0      671.60      666.83      6.24 o 
   5  11   0       48.68       38.78      1.13 o 
   6  11   0       20.99       23.06      1.02 o 
   7  11   0      213.56      215.35      4.79 o 
   8  11   0        3.43        1.24      1.77 o 
   9  11   0       32.62       32.31      3.36 o 
  10  11   0        3.40       -0.02      1.92 o 
  11  11   0       59.09       68.55      4.67 o 
  12  11   0       27.77       24.79      3.53 o 
   0  12   0      863.43      871.62     10.34 o 
   1  12   0      246.98      248.24      2.57 o 
   2  12   0      120.22      112.47      1.49 o 
   3  12   0        9.63        7.76      0.49 o 
   4  12   0      276.68      260.59      3.08 o 
   5  12   0        8.00       11.82      0.79 o 
   6  12   0       65.59       57.77      1.74 o 
   7  12   0       16.96       24.61      2.22 o 
   8  12   0       29.78       21.26      2.79 o 
   9  12   0        2.13        1.81      1.91 o 
  10  12   0       35.98       30.77      3.58 o 
  11  12   0        0.10        0.56      4.42 o 
  12  12   0        5.67       10.79      2.78 o 
   1  13   0        1.19        4.56      0.44 o 
   2  13   0      579.99      593.45      6.56 o 
   3  13   0       31.81       31.82      1.02 o 
   4  13   0      658.25      622.57      6.59 o 
   5  13   0      100.12       95.28      1.85 o 
   6  13   0      190.20      174.59      3.85 o 
   7  13   0        4.63       10.30      1.56 o 
   8  13   0       36.77       35.03      4.68 o 
   9  13   0       68.89       64.81      4.28 o 
  10  13   0       22.80       22.65      3.27 o 
  11  13   0      213.35      238.45      8.75 o 
  12  13   0        1.60        7.69      3.42 o 
   0  14   0      494.49      463.11      7.41 o 
   1  14   0       33.20       32.57      1.01 o 
   2  14   0       85.89       76.03      1.51 o 
   3  14   0     1408.33     1330.63     13.04 o 
   4  14   0       38.63       35.55      1.11 o 
   5  14   0       48.75       37.81      1.60 o 
   6  14   0        1.47        0.82      0.87 o 
   7  14   0       17.12       16.69      1.88 o 
   8  14   0        8.28       11.01      4.62 o 
   9  14   0       60.45       47.30      4.08 o 
  10  14   0       28.14       26.51      3.56 o 
  11  14   0       13.90       20.01      3.37 o 
  12  14   0       20.51       26.93      4.91 o 
   1  15   0       40.25       37.96      1.22 o 
   2  15   0      168.05      156.59      2.39 o 
   3  15   0      135.08      119.93      2.24 o 
   4  15   0      241.52      219.14      3.35 o 
   5  15   0       91.67       86.60      2.32 o 
   6  15   0        4.44        5.53      1.52 o 
   7  15   0        0.95        2.35      1.40 o 
   8  15   0        5.60        5.30      3.22 o 
   9  15   0        1.36        4.67      2.26 o 
  10  15   0       98.39      116.60      9.31 o 
  11  15   0       14.55       17.81      3.28 o 
   0  16   0     1533.11     1438.69     26.79 o 
   1  16   0      675.30      631.95      8.08 o 
   2  16   0      396.93      387.80      5.99 o 
   3  16   0       49.07       54.31      1.64 o 
   4  16   0      302.58      303.46      5.12 o 
   5  16   0      189.31      171.54      3.96 o 
   6  16   0       27.02       23.98      2.08 o 
   7  16   0        0.03       -0.15      2.48 o 
   8  16   0        0.08        1.64      1.96 o 
   9  16   0       52.08       53.94      5.02 o 
  10  16   0        0.21       -0.49      3.11 o 
  11  16   0        7.87       13.01      2.67 o 
   1  17   0        0.50        0.86      0.90 o 
   2  17   0       30.99       31.42      1.65 o 
   3  17   0       88.04       80.65      2.98 o 
   4  17   0       98.17      101.85      3.43 o 
   5  17   0        0.23        1.35      1.18 o 
   6  17   0       24.75       27.88      2.26 o 
   7  17   0       51.53       52.93      2.96 o 
   8  17   0       23.33       27.81      4.17 o 
   9  17   0        2.41        5.13      3.78 o 
  10  17   0       33.69       26.83      3.52 o 
  11  17   0        0.33        2.86      3.08 o 
   0  18   0        7.79        7.17      2.96 o 
   1  18   0       19.91       16.82      1.49 o 
   2  18   0        0.53        1.70      2.43 o 
   3  18   0      206.94      196.20      4.93 o 
   4  18   0        5.11        7.49      1.42 o 
   5  18   0      129.04      127.72      3.97 o 
   6  18   0       41.71       51.15      3.52 o 
   7  18   0        0.05        5.17      1.90 o 
   8  18   0        0.37        3.31      2.83 o 
   9  18   0        7.45        9.99      5.14 o 
  10  18   0        2.37        5.86      3.40 o 
   1  19   0       37.61       39.04      2.38 o 
   2  19   0        1.34       -0.16      1.32 o 
   3  19   0        0.07       -0.91      1.34 o 
   4  19   0        5.37        3.21      1.33 o 
   5  19   0       66.62       72.46      3.42 o 
   6  19   0      143.20      159.70      5.84 o 
   7  19   0       54.97       66.42      4.04 o 
   8  19   0       14.80       13.91      3.90 o 
   9  19   0       27.38       46.32      5.98 o 
  10  19   0       13.75       31.10      4.94 o 
   0  20   0      579.94      519.68     17.78 o 
   1  20   0       20.62       21.41      2.45 o 
   2  20   0        8.50        7.59      4.28 o 
   3  20   0        0.23        0.52      1.42 o 
   4  20   0       17.00       20.18      2.51 o 
   5  20   0        5.78        9.23      1.59 o 
   6  20   0       95.16      109.94      4.93 o 
   7  20   0        3.00        3.28      1.88 o 
   8  20   0       11.74       17.43      4.12 o 
   9  20   0       26.23       26.33      4.72 o 
   1  21   0       74.26       70.38      6.46 o 
   2  21   0        9.05        9.41      2.03 o 
   3  21   0        4.76        6.10      1.89 o 
   4  21   0        0.88        1.06      1.54 o 
   5  21   0       36.89       36.97      3.21 o 
   6  21   0       66.54       68.06      9.01 o 
   7  21   0        0.34        1.85      1.84 o 
   8  21   0       46.23       73.83      6.42 o 
   9  21   0       17.20       22.41      4.40 o 
   0  22   0       18.51       25.05      3.99 o 
   1  22   0       44.84       35.73      3.25 o 
   2  22   0       72.65       74.63      6.51 o 
   3  22   0       29.44       30.69      3.09 o 
   4  22   0       37.68       36.09      3.29 o 
   5  22   0        2.53        4.17      1.97 o 
   6  22   0        1.05        3.21      2.80 o 
   7  22   0       50.67       67.22      4.23 o 
   8  22   0       26.94       40.26      5.31 o 
   1  23   0        6.85       12.91      2.69 o 
   2  23   0       37.23       41.89      3.60 o 
   3  23   0        8.25        8.14      2.15 o 
   4  23   0        0.08        1.78      1.64 o 
   5  23   0        5.20       10.69      2.30 o 
   6  23   0       21.77       28.60      4.64 o 
   7  23   0        5.35       12.10      3.48 o 
   8  23   0        7.02        8.32      3.36 o 
   0  24   0       65.06       75.14      5.99 o 
   1  24   0      181.49      181.01      6.70 o 
   2  24   0       74.76       82.13      4.47 o 
   3  24   0        6.31        6.57      2.13 o 
   4  24   0        1.04        2.02      1.79 o 
   5  24   0       15.47       15.59      2.75 o 
   6  24   0        5.97        9.43      3.26 o 
   7  24   0        0.29        7.32      3.21 o 
   1  25   0       10.02       10.08      2.35 o 
   2  25   0        7.85        7.55      2.27 o 
   3  25   0        0.61        1.46      2.90 o 
   4  25   0       28.46       41.47      3.72 o 
   5  25   0       18.57       22.08      4.08 o 
   6  25   0        0.63        3.67      2.73 o 
   0  26   0        2.22        2.14      2.65 o 
   1  26   0        4.97        3.19      2.13 o 
   2  26   0       21.01       21.05      3.01 o 
   3  26   0       63.31       67.43      4.40 o 
   4  26   0        3.16        4.06      4.38 o 
   5  26   0        2.34        9.06      2.79 o 
   1  27   0        7.69        6.24      4.76 o 
   2  27   0        1.15        2.97      1.93 o 
   3  27   0       16.43       20.17      2.84 o 
   4  27   0        0.08        2.70      2.96 o 
   0  28   0       14.31       18.51      3.90 o 
   1  28   0        2.69        8.98      2.46 o 
 -13   1   1       47.29       46.27      3.46 o 
 -12   1   1       45.17       52.29      4.48 o 
 -11   1   1       51.24       53.90      2.68 o 
 -10   1   1       11.88       14.19      1.63 o 
  -9   1   1      203.06      197.53      3.11 o 
  -8   1   1       79.55       90.19      1.68 o 
  -7   1   1      365.62      382.98      3.74 o 
  -6   1   1      143.42      135.49      1.62 o 
  -5   1   1      332.36      309.75      2.72 o 
  -4   1   1      601.40      616.70      5.35 o 
  -3   1   1     1205.60     1243.55     10.10 o 
  -2   1   1      888.10      929.96      7.98 o 
  -1   1   1      182.34      186.46      2.17 o 
   0   1   1     1377.87     1373.16     32.32 o 
   1   1   1     2162.72     2238.08     15.74 o 
   2   1   1        6.65       10.19      0.41 o 
   3   1   1       60.70       64.50      0.66 o 
   4   1   1        4.00        2.43      0.27 o 
   5   1   1      589.65      618.61      4.61 o 
   6   1   1      349.14      349.41      2.98 o 
   7   1   1       33.56       33.85      0.99 o 
   8   1   1       50.96       49.63      1.91 o 
   9   1   1      265.43      278.97      7.74 o 
  10   1   1       26.37       27.02      2.09 o 
  11   1   1      140.65      137.91      4.21 o 
  12   1   1       16.50       18.65      2.95 o 
  13   1   1        2.15        5.60      2.74 o 
 -14   2   1        7.06        5.17      4.08 o 
 -13   2   1        3.14        3.67      1.75 o 
 -12   2   1        3.19        2.82      1.71 o 
 -11   2   1       37.39       37.41      2.72 o 
 -10   2   1      180.97      182.66      4.40 o 
  -9   2   1      231.48      230.85      3.45 o 
  -8   2   1       14.90       15.20      0.82 o 
  -7   2   1        9.64       11.06      0.54 o 
  -6   2   1      110.99      100.21      1.35 o 
  -5   2   1       69.63       82.46      1.03 o 
  -4   2   1        5.46        4.97      0.27 o 
  -3   2   1     2181.24     2308.35     17.81 o 
  -2   2   1     5261.29     5313.64     43.41 o 
  -1   2   1      142.02      136.21      1.81 o 
   0   2   1     6720.56     6779.02     72.54 o 
   1   2   1     3811.63     3913.36     29.62 o 
   2   2   1      102.90      100.15      1.09 o 
   3   2   1      314.56      308.20      2.20 o 
   4   2   1      808.13      854.79      5.64 o 
   5   2   1     1039.89     1096.48      7.81 o 
   6   2   1       42.83       38.52      0.72 o 
   7   2   1      202.43      196.40      2.71 o 
   8   2   1      219.26      228.14      4.84 o 
   9   2   1       15.83       19.79      1.70 o 
  10   2   1        0.45        1.21      1.22 o 
  11   2   1        9.27       11.10      1.72 o 
  12   2   1        0.17        1.72      2.53 o 
  13   2   1        0.45        5.02      2.32 o 
 -14   3   1        4.26        7.90      6.44 o 
 -13   3   1        0.06        0.89      2.97 o 
 -12   3   1        1.90        3.92      1.74 o 
 -11   3   1        9.32        9.06      1.89 o 
 -10   3   1       33.55       34.15      2.18 o 
  -9   3   1      101.03       96.40      2.05 o 
  -8   3   1       96.40       90.48      1.76 o 
  -7   3   1        0.04       -0.36      0.36 o 
  -6   3   1       19.56       17.36      0.62 o 
  -5   3   1     1341.39     1427.89     10.56 o 
  -4   3   1     1479.59     1585.46     12.30 o 
  -3   3   1     1721.88     1790.67     12.67 o 
  -2   3   1     7852.95     7814.58     56.85 o 
  -1   3   1      837.00      835.81      6.60 o 
   0   3   1     1378.74     1443.57     13.63 o 
   1   3   1     6196.79     6329.59     45.67 o 
   2   3   1     1148.34     1195.79      7.80 o 
   3   3   1      213.63      195.34      1.48 o 
   4   3   1      216.24      226.75      1.92 o 
   5   3   1      144.88      152.11      1.50 o 
   6   3   1       69.98       65.46      1.03 o 
   7   3   1      145.75      148.19      2.16 o 
   8   3   1       32.80       27.71      1.66 o 
   9   3   1       87.54       89.67      2.78 o 
  10   3   1        0.07        2.00      1.18 o 
  11   3   1       12.72       14.00      2.78 o 
  12   3   1        5.51        5.47      1.84 o 
  13   3   1        4.74        5.58      2.24 o 
 -14   4   1        8.23       13.58      5.16 o 
 -13   4   1        9.02       10.96      2.11 o 
 -12   4   1       40.18       43.56      3.24 o 
 -11   4   1        3.58        0.81      1.16 o 
 -10   4   1        7.23        8.97      2.09 o 
  -9   4   1      121.83      114.84      2.24 o 
  -8   4   1        8.72        9.85      0.74 o 
  -7   4   1       22.57       24.81      0.78 o 
  -6   4   1      168.48      170.26      1.91 o 
  -5   4   1        5.32        5.01      0.31 o 
  -4   4   1       23.27       23.67      0.45 o 
  -3   4   1       29.83       31.76      0.44 o 
  -2   4   1     3736.77     3839.76     27.24 o 
  -1   4   1      276.60      286.06      2.43 o 
   0   4   1     8982.76     9227.70     75.18 o 
   1   4   1    15506.73    15716.08    118.56 o 
   2   4   1      251.65      261.50      1.92 o 
   3   4   1     3993.89     4359.27     27.28 o 
   4   4   1      115.53      141.18      1.30 o 
   5   4   1      302.03      303.48      2.49 o 
   6   4   1       15.96       14.45      0.55 o 
   7   4   1      192.09      179.98      2.57 o 
   8   4   1      224.30      215.58      4.20 o 
   9   4   1       82.67       79.70      2.59 o 
  10   4   1        3.09        3.67      1.66 o 
  11   4   1        0.32        2.09      1.69 o 
  12   4   1       11.81       14.11      2.39 o 
  13   4   1        1.31        2.52      2.07 o 
 -14   5   1        6.25        6.35      9.15 o 
 -13   5   1        2.66       -0.18      1.62 o 
 -12   5   1       29.34       24.29      2.96 o 
 -11   5   1       13.45       18.18      2.36 o 
 -10   5   1       20.65       20.73      2.88 o 
  -9   5   1      130.64      115.83      2.97 o 
  -8   5   1      141.29      135.28      2.21 o 
  -7   5   1        4.87        6.79      0.52 o 
  -6   5   1        7.60        7.37      0.44 o 
  -5   5   1     1087.61     1178.33      8.51 o 
  -4   5   1     3335.38     3585.47     22.43 o 
  -3   5   1       15.72       18.05      0.42 o 
  -2   5   1      433.38      434.73      3.40 o 
  -1   5   1      498.81      501.55      4.30 o 
   0   5   1     1558.22     1622.93     12.64 o 
   1   5   1     3500.60     3555.23     25.85 o 
   2   5   1     5745.88     5898.54     40.19 o 
   3   5   1      208.56      257.18      1.92 o 
   4   5   1      137.17      143.25      1.32 o 
   5   5   1        1.52        1.81      0.31 o 
   6   5   1       82.78       89.35      1.29 o 
   7   5   1        3.54        2.12      0.53 o 
   8   5   1        7.24        8.13      1.11 o 
   9   5   1        8.94        9.06      1.26 o 
  10   5   1       10.74        7.72      1.90 o 
  11   5   1        5.87        3.23      2.65 o 
  12   5   1        0.32        0.49      1.83 o 
  13   5   1        2.69        4.52      2.72 o 
 -14   6   1        0.00       10.10      2.92 o 
 -13   6   1        3.51        2.91      1.89 o 
 -12   6   1        8.49        8.05      2.10 o 
 -11   6   1        2.34        2.19      1.64 o 
 -10   6   1       44.96       47.12      3.08 o 
  -9   6   1       30.56       29.40      1.64 o 
  -8   6   1      153.30      125.98      2.31 o 
  -7   6   1       86.90       86.96      1.45 o 
  -6   6   1       23.71       25.02      0.67 o 
  -5   6   1        8.96        7.77      0.37 o 
  -4   6   1      179.67      197.09      1.63 o 
  -3   6   1      138.22      140.03      1.23 o 
  -2   6   1      379.63      384.46      3.07 o 
  -1   6   1     1392.74     1436.74     12.38 o 
   0   6   1        8.59        6.41      0.26 o 
   1   6   1     1068.71     1131.93      9.05 o 
   2   6   1     2206.20     2345.66     16.57 o 
   3   6   1      317.77      306.56      2.30 o 
   4   6   1        1.03        4.05      0.27 o 
   5   6   1      281.19      298.78      2.43 o 
   6   6   1        8.78        8.16      0.53 o 
   7   6   1       10.27       15.94      0.83 o 
   8   6   1       80.59       79.77      2.43 o 
   9   6   1       46.77       44.64      2.87 o 
  10   6   1        2.22        4.16      1.75 o 
  11   6   1        1.28       -1.51      1.51 o 
  12   6   1       13.19        9.99      2.33 o 
  13   6   1        8.53       20.81      4.08 o 
 -13   7   1        0.94       -0.64      1.80 o 
 -12   7   1      111.25      112.96      7.59 o 
 -11   7   1       16.40       20.25      2.41 o 
 -10   7   1        6.25        7.74      1.76 o 
  -9   7   1       99.60       92.73      2.66 o 
  -8   7   1       12.64        8.05      1.15 o 
  -7   7   1        0.08       -0.25      0.44 o 
  -6   7   1      918.91      960.35      8.55 o 
  -5   7   1       34.78       28.66      0.60 o 
  -4   7   1      817.81      899.11      6.47 o 
  -3   7   1      752.42      818.51      5.87 o 
  -2   7   1       62.22       66.15      0.86 o 
  -1   7   1      308.99      337.17      3.07 o 
   0   7   1       50.76       44.08      0.63 o 
   1   7   1      224.64      211.22      1.99 o 
   2   7   1     1004.99      989.83      7.43 o 
   3   7   1     4656.07     5008.27     34.06 o 
   4   7   1      130.66      137.74      1.36 o 
   5   7   1        0.27        0.69      0.25 o 
   6   7   1      263.38      268.36      3.04 o 
   7   7   1        0.57        0.52      0.47 o 
   8   7   1       26.35       25.12      2.14 o 
   9   7   1        4.54        4.53      1.62 o 
  10   7   1       28.50       25.94      2.61 o 
  11   7   1        2.78        1.76      2.46 o 
  12   7   1        1.67        0.61      1.80 o 
 -13   8   1       10.02       11.74      2.62 o 
 -12   8   1       18.87       20.37      3.27 o 
 -11   8   1       19.46       21.39      2.89 o 
 -10   8   1        9.98        9.02      1.81 o 
  -9   8   1        6.97        6.63      1.26 o 
  -8   8   1       38.12       27.99      1.37 o 
  -7   8   1       42.58       37.27      1.05 o 
  -6   8   1      283.38      277.09      3.21 o 
  -5   8   1        1.96        1.23      0.31 o 
  -4   8   1      198.38      202.90      1.90 o 
  -3   8   1      359.77      367.40      2.96 o 
  -2   8   1     1564.85     1617.81     12.95 o 
  -1   8   1       13.22       15.55      0.44 o 
   0   8   1      130.28      136.01      1.31 o 
   1   8   1       14.70       11.16      0.39 o 
   2   8   1      217.12      238.78      2.04 o 
   3   8   1      302.64      288.80      2.51 o 
   4   8   1       41.59       44.04      0.76 o 
   5   8   1        4.10        7.09      0.43 o 
   6   8   1        0.12       -0.39      0.39 o 
   7   8   1      133.23      114.74      2.63 o 
   8   8   1       37.22       28.86      2.40 o 
   9   8   1        6.60        4.52      1.64 o 
  10   8   1        0.61        2.92      1.79 o 
  11   8   1        4.04        4.17      2.92 o 
  12   8   1        1.87        5.45      2.18 o 
 -13   9   1        9.07       16.45      3.54 o 
 -12   9   1       30.19       26.59      3.46 o 
 -11   9   1       27.58       19.87      3.29 o 
 -10   9   1       41.84       36.63      3.46 o 
  -9   9   1       16.60       17.85      1.70 o 
  -8   9   1       66.61       57.03      2.15 o 
  -7   9   1        0.00        3.08      0.53 o 
  -6   9   1        3.11        2.81      0.45 o 
  -5   9   1      122.66      121.23      1.42 o 
  -4   9   1      119.55      135.24      1.45 o 
  -3   9   1      757.26      816.85      6.81 o 
  -2   9   1      201.46      197.34      2.09 o 
  -1   9   1      600.78      667.62      5.51 o 
   0   9   1       86.50       92.81      1.05 o 
   1   9   1     1041.75     1066.02      8.26 o 
   2   9   1       95.39      102.25      1.14 o 
   3   9   1       67.43       61.91      0.90 o 
   4   9   1       62.78       58.51      1.12 o 
   5   9   1        0.06        0.51      0.36 o 
   6   9   1       73.92       66.55      1.46 o 
   7   9   1       21.67       21.76      1.35 o 
   8   9   1       24.45       15.80      2.16 o 
   9   9   1       53.78       58.19      3.17 o 
  10   9   1        2.95        1.46      1.78 o 
  11   9   1        2.85        6.65      3.17 o 
  12   9   1      111.68      126.94      6.33 o 
 -13  10   1        3.05        7.16      3.32 o 
 -12  10   1       23.66       33.42      3.89 o 
 -11  10   1       26.97       33.04      3.66 o 
 -10  10   1        1.22       -0.47      1.85 o 
  -9  10   1        8.93        7.45      1.66 o 
  -8  10   1      132.87      116.60      3.28 o 
  -7  10   1        5.40        3.52      0.55 o 
  -6  10   1       28.66       28.75      1.12 o 
  -5  10   1        6.40        6.01      0.45 o 
  -4  10   1        0.86        1.97      0.37 o 
  -3  10   1        4.04        0.22      0.31 o 
  -2  10   1      161.06      164.95      1.98 o 
  -1  10   1      438.49      416.50      3.76 o 
   0  10   1      907.09     1035.19      7.74 o 
   1  10   1      320.20      375.09      3.45 o 
   2  10   1        0.55        1.47      0.27 o 
   3  10   1      243.69      288.82      2.72 o 
   4  10   1      196.47      177.02      2.02 o 
   5  10   1       32.06       36.40      1.15 o 
   6  10   1      173.88      131.26      2.14 o 
   7  10   1        3.49        1.29      0.74 o 
   8  10   1       10.27       10.93      1.93 o 
   9  10   1        2.02       -0.67      2.12 o 
  10  10   1        3.16        0.31      2.02 o 
  11  10   1        6.31        6.88      2.71 o 
  12  10   1        0.01        1.87      4.15 o 
 -13  11   1        1.65        9.08      3.10 o 
 -12  11   1        1.15        2.25      2.86 o 
 -11  11   1        0.74       -0.58      2.04 o 
 -10  11   1        1.61        6.42      2.17 o 
  -9  11   1        6.79        6.70      2.11 o 
  -8  11   1       72.91       77.76      3.35 o 
  -7  11   1      152.62      124.22      2.59 o 
  -6  11   1       13.35       16.92      0.86 o 
  -5  11   1      253.26      252.15      2.82 o 
  -4  11   1      332.67      337.61      3.49 o 
  -3  11   1       32.52       27.59      0.84 o 
  -2  11   1     1690.45     1682.96     15.34 o 
  -1  11   1        0.29        1.11      0.28 o 
   0  11   1      119.38      119.27      1.32 o 
   1  11   1      530.32      531.80      4.51 o 
   2  11   1      939.26      892.31      7.00 o 
   3  11   1       82.14       80.78      1.20 o 
   4  11   1      350.03      315.21      3.49 o 
   5  11   1       21.33       21.44      0.92 o 
   6  11   1      419.06      367.04      5.40 o 
   7  11   1        0.28        1.24      0.97 o 
   8  11   1        0.09       -0.91      1.70 o 
   9  11   1        0.01        0.08      2.25 o 
  10  11   1        2.59        4.71      2.35 o 
  11  11   1       63.99       67.04      5.05 o 
  12  11   1        9.33       13.05      3.86 o 
 -13  12   1        2.80       12.15      2.95 o 
 -12  12   1       19.89       27.55      6.79 o 
 -11  12   1        6.36       10.26      2.96 o 
 -10  12   1       42.87       40.94      5.12 o 
  -9  12   1       46.16       41.84      3.67 o 
  -8  12   1       40.95       32.26      3.23 o 
  -7  12   1       46.43       45.00      1.92 o 
  -6  12   1       36.27       28.69      1.19 o 
  -5  12   1      270.07      253.89      3.04 o 
  -4  12   1       34.24       31.04      0.91 o 
  -3  12   1        5.93        8.92      0.59 o 
  -2  12   1      245.64      222.27      2.95 o 
  -1  12   1       52.61       68.70      1.11 o 
   0  12   1       35.34       35.64      0.78 o 
   1  12   1      115.59      110.16      1.42 o 
   2  12   1       32.51       38.04      0.78 o 
   3  12   1      305.45      313.06      3.27 o 
   4  12   1      291.32      310.80      3.46 o 
   5  12   1       45.36       36.91      1.41 o 
   6  12   1       62.70       61.52      2.58 o 
   7  12   1        2.20        3.14      1.80 o 
   8  12   1        0.49        3.12      2.59 o 
   9  12   1       10.16        8.85      2.43 o 
  10  12   1        4.12        5.10      2.29 o 
  11  12   1       43.58       50.76     10.72 o 
 -12  13   1        6.09        8.38      2.60 o 
 -11  13   1        1.14        7.27      2.59 o 
 -10  13   1        2.10        2.41      3.23 o 
  -9  13   1        3.81        8.10      3.00 o 
  -8  13   1       17.25       13.59      2.42 o 
  -7  13   1       26.05       29.04      2.15 o 
  -6  13   1        7.48        4.24      0.82 o 
  -5  13   1      493.12      462.45      5.15 o 
  -4  13   1      389.38      369.22      4.26 o 
  -3  13   1      181.71      175.69      2.59 o 
  -2  13   1      126.16      107.42      2.00 o 
  -1  13   1      685.69      685.22      6.96 o 
   0  13   1       29.00       26.71      0.77 o 
   1  13   1        2.81        3.45      0.37 o 
   2  13   1       16.15       13.29      0.60 o 
   3  13   1       12.63       13.56      0.72 o 
   4  13   1        0.03        0.00      0.51 o 
   5  13   1       69.43       66.11      2.03 o 
   6  13   1        8.46       11.32      1.66 o 
   7  13   1      110.25      102.54      5.74 o 
   8  13   1       72.85       72.64      4.25 o 
   9  13   1       22.40       22.27      3.45 o 
  10  13   1        0.02        0.78      2.17 o 
  11  13   1       19.78       12.20      8.62 o 
 -12  14   1        0.13        3.90      2.29 o 
 -11  14   1        6.77        3.47      2.53 o 
 -10  14   1        0.32       -1.06      2.06 o 
  -9  14   1       62.80       56.83      4.48 o 
  -8  14   1        0.16        1.32      1.83 o 
  -7  14   1        3.64        3.82      1.33 o 
  -6  14   1      231.56      224.29      5.01 o 
  -5  14   1       35.59       41.44      1.37 o 
  -4  14   1        0.11       -0.52      0.56 o 
  -3  14   1        0.17        2.40      0.59 o 
  -2  14   1      502.43      476.42      5.93 o 
  -1  14   1      229.84      215.93      3.17 o 
   0  14   1      490.77      468.68      4.70 o 
   1  14   1        6.79        3.41      0.57 o 
   2  14   1      212.57      202.54      2.85 o 
   3  14   1        6.55        4.37      0.62 o 
   4  14   1      182.60      162.95      2.93 o 
   5  14   1        1.00        0.57      0.91 o 
   6  14   1       68.36       59.79      2.86 o 
   7  14   1      281.20      292.27      8.76 o 
   8  14   1      141.75      129.46      5.64 o 
   9  14   1       92.25       89.81      5.07 o 
  10  14   1       16.06       19.31      3.36 o 
  11  14   1       33.21       29.19      5.31 o 
 -12  15   1       33.06       36.88      5.59 o 
 -11  15   1        1.88        2.44      2.63 o 
 -10  15   1       60.14       66.73      8.02 o 
  -9  15   1       67.96       63.17      4.44 o 
  -8  15   1        0.00       -0.16      2.97 o 
  -7  15   1        0.17        0.96      1.22 o 
  -6  15   1        0.54        1.08      0.89 o 
  -5  15   1        0.14        0.58      0.87 o 
  -4  15   1      288.04      262.37      3.54 o 
  -3  15   1      192.16      181.12      2.90 o 
  -2  15   1       35.15       35.17      1.38 o 
  -1  15   1       99.04       89.30      1.88 o 
   0  15   1        0.78        1.25      0.90 o 
   1  15   1      102.31       98.29      1.93 o 
   2  15   1      833.43      793.43      9.89 o 
   3  15   1        9.59        7.88      0.66 o 
   4  15   1        7.64        5.87      0.93 o 
   5  15   1       28.13       29.64      1.92 o 
   6  15   1       74.38       77.98      3.27 o 
   7  15   1       23.60       24.65      2.23 o 
   8  15   1        0.43        2.27      2.05 o 
   9  15   1       59.82       68.22      4.58 o 
  10  15   1        6.27        5.15      2.52 o 
  11  15   1       59.80       78.72     17.20 o 
 -11  16   1        7.56        8.44      3.92 o 
 -10  16   1       22.03       25.24      4.93 o 
  -9  16   1       30.81       32.95      3.60 o 
  -8  16   1       12.27       16.02      2.64 o 
  -7  16   1        2.87        1.86      1.48 o 
  -6  16   1      109.15      101.58      3.01 o 
  -5  16   1      124.48      116.56      3.83 o 
  -4  16   1       10.68       16.76      1.43 o 
  -3  16   1       10.77       10.24      0.83 o 
  -2  16   1      145.57      144.71      3.03 o 
  -1  16   1        0.55        0.82      0.93 o 
   0  16   1       98.79      103.55      2.54 o 
   1  16   1      152.84      134.74      2.53 o 
   2  16   1       71.92       75.07      1.86 o 
   3  16   1        4.35        6.42      1.00 o 
   4  16   1        8.86        5.20      2.03 o 
   5  16   1        0.16        0.32      0.97 o 
   6  16   1        0.11        0.20      1.38 o 
   7  16   1       19.65       23.15      2.27 o 
   8  16   1       17.64       22.66      3.09 o 
   9  16   1       32.41       42.03     10.67 o 
  10  16   1       62.54       55.50      4.72 o 
 -11  17   1       55.03       54.86      5.37 o 
 -10  17   1       32.83       44.15      4.24 o 
  -9  17   1        6.88       12.94      2.78 o 
  -8  17   1       58.60       61.93      4.16 o 
  -7  17   1       30.80       38.31      2.67 o 
  -6  17   1        0.69        0.45      1.27 o 
  -5  17   1      150.82      159.01      3.82 o 
  -4  17   1       35.11       36.15      1.67 o 
  -3  17   1        5.75        3.11      0.92 o 
  -2  17   1        2.21        0.94      1.15 o 
  -1  17   1        0.01       -0.50      1.55 o 
   0  17   1        5.73        4.75      1.09 o 
   1  17   1      417.17      395.32      8.09 o 
   2  17   1      263.37      258.32      4.71 o 
   3  17   1       22.27       18.62      1.40 o 
   4  17   1       21.15       23.73      1.95 o 
   5  17   1      298.09      295.25      6.58 o 
   6  17   1       26.96       27.20      2.76 o 
   7  17   1        2.72        1.98      1.49 o 
   8  17   1        0.56        1.30      2.03 o 
   9  17   1      260.52      245.37     10.73 o 
  10  17   1        0.50        3.69      2.36 o 
 -11  18   1        1.05        5.82      4.40 o 
 -10  18   1       20.88       29.93      9.23 o 
  -9  18   1        1.67        5.12      2.66 o 
  -8  18   1        2.01        3.55      2.74 o 
  -7  18   1       12.89       18.29      3.37 o 
  -6  18   1        2.34        3.59      1.68 o 
  -5  18   1       17.63       16.81      1.79 o 
  -4  18   1        7.23        6.15      1.38 o 
  -3  18   1      154.82      156.87      6.44 o 
  -2  18   1        0.00       -0.53      1.45 o 
  -1  18   1      221.35      217.55      9.87 o 
   0  18   1        4.57        1.54      0.99 o 
   1  18   1       39.52       41.85      2.12 o 
   2  18   1        0.00        0.08      0.81 o 
   3  18   1       27.20       28.27      2.08 o 
   4  18   1       59.33       64.81      2.89 o 
   5  18   1       45.84       41.04      2.55 o 
   6  18   1        6.19        7.81      1.98 o 
   7  18   1       87.93      100.75      4.99 o 
   8  18   1       24.58       27.24      4.66 o 
   9  18   1        3.09        7.39      3.27 o 
 -10  19   1       19.17       36.06      5.51 o 
  -9  19   1       26.82       32.36      5.01 o 
  -8  19   1        3.56        9.15      3.16 o 
  -7  19   1        1.96        2.70      2.28 o 
  -6  19   1        0.08        4.65      1.85 o 
  -5  19   1       70.72       64.81      2.94 o 
  -4  19   1      158.50      149.94      4.36 o 
  -3  19   1       32.27       25.12      2.52 o 
  -2  19   1       36.80       37.40      2.97 o 
  -1  19   1       86.50       86.16      5.08 o 
   0  19   1       13.34       14.55      2.22 o 
   1  19   1        0.91        0.91      2.93 o 
   2  19   1       68.98       74.20      3.85 o 
   3  19   1        1.38        4.28      1.69 o 
   4  19   1       15.12       21.77      2.03 o 
   5  19   1       33.21       29.29      2.31 o 
   6  19   1       63.85       58.08      3.79 o 
   7  19   1        0.91        4.72      1.94 o 
   8  19   1       15.62       17.93      3.94 o 
   9  19   1        2.55        3.71      3.12 o 
  -9  20   1       28.65       34.96      5.06 o 
  -8  20   1      115.85      128.30      8.15 o 
  -7  20   1        0.65        3.37      1.82 o 
  -6  20   1       31.32       33.24      3.12 o 
  -5  20   1       49.66       51.13      2.77 o 
  -4  20   1       18.17       16.17      1.92 o 
  -3  20   1       25.14       21.41      2.47 o 
  -2  20   1        0.93        1.08      3.00 o 
  -1  20   1        0.08        1.93      1.55 o 
   0  20   1      348.82      327.38      9.99 o 
   1  20   1       22.62       24.17      2.65 o 
   2  20   1       49.42       52.04      3.35 o 
   3  20   1      140.26      139.90      5.37 o 
   4  20   1       59.23       66.33      3.77 o 
   5  20   1       17.72       21.66      2.14 o 
   6  20   1       31.07       31.65      3.19 o 
   7  20   1       23.46       24.98      2.94 o 
   8  20   1        0.10        2.26      2.82 o 
  -9  21   1       56.13       87.61      7.07 o 
  -8  21   1        5.74       17.37      3.82 o 
  -7  21   1        8.98       14.79      3.04 o 
  -6  21   1        2.10        4.64      1.86 o 
  -5  21   1        1.59        3.89      1.41 o 
  -4  21   1        4.96        7.86      1.91 o 
  -3  21   1        9.15        6.45      3.95 o 
  -2  21   1       11.25       12.08      2.13 o 
  -1  21   1       11.54       11.59      2.17 o 
   0  21   1      159.18      154.31      5.72 o 
   1  21   1        5.98        5.66      1.82 o 
   2  21   1       32.56       29.83      3.00 o 
   3  21   1       63.18       62.00      3.80 o 
   4  21   1        3.22        4.90      1.86 o 
   5  21   1       52.47       61.74      3.86 o 
   6  21   1        0.06       -0.76      3.84 o 
   7  21   1        0.81        7.02      3.70 o 
   8  21   1       13.99       15.61      3.90 o 
  -9  22   1        4.84       15.44      3.26 o 
  -8  22   1       11.98       19.84      4.05 o 
  -7  22   1        4.16        8.51      2.22 o 
  -6  22   1        0.00        0.45      2.56 o 
  -5  22   1        0.79        0.87      1.78 o 
  -4  22   1        0.02        0.37      2.77 o 
  -3  22   1        4.01        3.27      1.80 o 
  -2  22   1        1.70        1.01      1.72 o 
  -1  22   1      178.29      176.24      6.29 o 
   0  22   1       10.79       12.03      2.59 o 
   1  22   1       18.10       18.50      3.15 o 
   2  22   1        2.20       -1.24      1.50 o 
   3  22   1        0.02        0.95      1.64 o 
   4  22   1        4.03        2.28      1.90 o 
   5  22   1       22.68       19.85      3.77 o 
   6  22   1        0.12        4.33      2.75 o 
   7  22   1       12.55       13.27      2.61 o 
   8  22   1        2.80        6.73      2.95 o 
  -7  23   1       67.77       71.34      6.11 o 
  -6  23   1        4.59        8.12      3.18 o 
  -5  23   1        0.12        1.77      1.72 o 
  -4  23   1       13.48       10.82      2.26 o 
  -3  23   1        1.58        3.84      2.02 o 
  -2  23   1      289.78      274.56     12.10 o 
  -1  23   1      123.65      123.67     11.58 o 
   0  23   1        1.66        3.28      1.89 o 
   1  23   1       25.12       24.88      2.97 o 
   2  23   1       10.13        8.97      2.26 o 
   3  23   1       13.32       15.25      2.56 o 
   4  23   1       37.16       40.13      3.61 o 
   5  23   1       34.88       40.32      5.23 o 
   6  23   1       30.72       38.97      5.22 o 
  -7  24   1       13.39        9.98      3.41 o 
  -6  24   1        6.89        5.88      3.04 o 
  -5  24   1       42.88       50.68      7.82 o 
  -4  24   1        4.39        4.56      2.04 o 
  -3  24   1       11.54       10.85      3.67 o 
  -2  24   1       80.78       86.75      5.67 o 
  -1  24   1        0.01        2.49      2.58 o 
   0  24   1       42.26       36.12      3.72 o 
   1  24   1       22.84       19.18      2.79 o 
   2  24   1       14.77       15.99      2.52 o 
   3  24   1        1.15        2.09      1.80 o 
   4  24   1        3.31        5.52      5.56 o 
   5  24   1        0.24        0.87      2.80 o 
   6  24   1        7.39        8.35      3.37 o 
  -6  25   1        1.30        7.43      3.26 o 
  -5  25   1        0.16        1.23      1.79 o 
  -4  25   1       18.04       28.68      6.49 o 
  -3  25   1       97.97       94.40      4.91 o 
  -2  25   1       13.01       13.01      2.62 o 
  -1  25   1       11.38       18.05      2.84 o 
   0  25   1        5.57        4.25      2.00 o 
   1  25   1        1.74        3.54      2.01 o 
   2  25   1        1.28        3.57      2.09 o 
   3  25   1        1.60        0.96      1.86 o 
   4  25   1        6.69        6.08      2.16 o 
   5  25   1       22.62       24.60      4.37 o 
  -5  26   1        0.28        4.44      2.86 o 
  -4  26   1       20.32       17.70      4.67 o 
  -3  26   1       29.69       30.13      3.42 o 
  -2  26   1        4.86        3.41      1.98 o 
  -1  26   1        6.10        4.48      2.07 o 
   0  26   1        4.33        3.34      2.16 o 
   1  26   1        2.81        6.25      2.13 o 
   2  26   1       86.16       89.82      8.47 o 
   3  26   1        2.06        4.31      2.06 o 
   4  26   1        1.61        7.76      2.05 o 
  -4  27   1       87.52      109.31      8.15 o 
  -3  27   1       47.47       56.25      6.80 o 
  -2  27   1       42.65       56.40      4.20 o 
  -1  27   1       19.46       20.68      3.06 o 
   0  27   1        7.26        8.66      4.09 o 
   1  27   1       45.33       55.52      4.46 o 
   2  27   1       38.18       60.56      6.81 o 
   3  27   1       15.78       17.40      2.70 o 
  -1  28   1        0.28        4.85      1.78 o 
   0  28   1        0.15        3.91      3.37 o 
 -14   0   2       11.06        8.21      4.08 o 
 -13   0   2        7.88        8.06      3.63 o 
 -12   0   2       10.71       12.60      3.36 o 
 -11   0   2       56.64       51.73      3.65 o 
 -10   0   2       36.99       37.85      2.31 o 
  -9   0   2      164.02      161.01      3.81 o 
  -8   0   2     1936.08     1906.27     24.54 o 
  -7   0   2      256.33      259.77      4.29 o 
  -6   0   2        1.21        2.26      0.48 o 
  -5   0   2      127.31      127.61      3.17 o 
  -4   0   2      184.63      184.96      2.66 o 
  -3   0   2    13453.46    13296.40    157.75 o 
  -2   0   2     6406.60     6320.43     72.29 o 
  -1   0   2     1004.92      900.50      9.65 o 
   0   0   2    10457.76    10760.28    150.56 o 
   1   0   2      804.22      797.06      8.74 o 
   2   0   2     2366.37     2403.31     23.71 o 
   3   0   2     2441.89     2688.35     28.20 o 
   4   0   2      466.49      467.44      5.83 o 
   5   0   2       66.40       59.75      1.38 o 
   6   0   2      278.57      277.01      3.87 o 
   7   0   2      337.81      335.33      5.48 o 
   8   0   2      372.68      369.23     15.64 o 
   9   0   2       91.26       94.58      5.74 o 
  10   0   2       11.88       15.73      2.65 o 
  11   0   2        5.84        3.12      1.97 o 
  12   0   2        2.82        3.44      2.13 o 
 -14   1   2        0.96        1.15      2.31 o 
 -13   1   2        1.36        2.11      1.63 o 
 -12   1   2       48.91       52.25      2.71 o 
 -11   1   2        0.27        1.04      1.16 o 
 -10   1   2       74.50       76.25      2.13 o 
  -9   1   2       25.26       23.51      1.13 o 
  -8   1   2       39.85       33.51      1.40 o 
  -7   1   2      637.71      594.54      6.72 o 
  -6   1   2       73.99       79.42      1.07 o 
  -5   1   2      210.95      243.93      2.70 o 
  -4   1   2      216.30      232.80      2.18 o 
  -3   1   2      958.89      934.48      6.83 o 
  -2   1   2      724.68      676.29      5.45 o 
  -1   1   2    12939.95    12755.32    116.06 o 
   0   1   2     2527.02     2555.11     28.82 o 
   1   1   2      126.29      101.64      1.45 o 
   2   1   2      449.53      495.18      3.75 o 
   3   1   2       32.21       32.51      0.62 o 
   4   1   2      212.35      224.81      2.21 o 
   5   1   2      247.34      258.64      2.34 o 
   6   1   2       66.64       69.04      1.11 o 
   7   1   2        4.97        2.33      0.61 o 
   8   1   2        2.87        3.63      1.07 o 
   9   1   2        0.50        1.81      1.14 o 
  10   1   2       47.82       50.15      3.34 o 
  11   1   2        0.50        2.45      1.46 o 
  12   1   2       14.25       12.48      2.29 o 
 -14   2   2        0.19        2.13      3.87 o 
 -13   2   2       16.82       20.06      2.65 o 
 -12   2   2       16.59       16.53      2.22 o 
 -11   2   2       22.33       22.98      2.15 o 
 -10   2   2       20.91       22.93      1.33 o 
  -9   2   2       86.25       83.32      2.00 o 
  -8   2   2      849.89      817.97      8.02 o 
  -7   2   2       49.08       53.35      1.09 o 
  -6   2   2      285.48      327.92      3.02 o 
  -5   2   2     2255.02     2267.29     19.17 o 
  -4   2   2       63.23       73.47      0.96 o 
  -3   2   2     8227.50     8210.98     60.46 o 
  -2   2   2      553.38      573.07      4.98 o 
  -1   2   2     3358.77     3322.95     30.00 o 
   0   2   2      147.20      124.07      1.69 o 
   1   2   2     1756.34     1849.27     12.61 o 
   2   2   2        4.55        6.98      0.29 o 
   3   2   2      741.90      759.98      5.89 o 
   4   2   2       19.36       19.95      0.50 o 
   5   2   2      396.54      423.62      3.61 o 
   6   2   2       23.44       25.52      0.82 o 
   7   2   2      548.91      535.58      5.39 o 
   8   2   2        2.24       -0.32      1.07 o 
   9   2   2        4.67        3.10      1.27 o 
  10   2   2       22.67       23.48      3.50 o 
  11   2   2        6.96        6.36      1.59 o 
  12   2   2        1.61        2.80      2.46 o 
 -14   3   2        1.04        3.35      2.13 o 
 -13   3   2       19.17       19.81      2.43 o 
 -12   3   2       28.81       33.62      2.85 o 
 -11   3   2       44.59       44.84      4.21 o 
 -10   3   2      311.60      315.58      5.42 o 
  -9   3   2      291.96      267.83      3.74 o 
  -8   3   2      285.12      279.28      3.36 o 
  -7   3   2      315.97      293.30      3.40 o 
  -6   3   2        7.32        5.96      0.35 o 
  -5   3   2      656.90      757.05      6.44 o 
  -4   3   2     4040.92     4232.35     30.31 o 
  -3   3   2     1011.72     1079.27      8.52 o 
  -2   3   2     1175.70     1281.06     10.83 o 
  -1   3   2      653.47      639.07      8.44 o 
   0   3   2    10193.72    10671.25     89.37 o 
   1   3   2      731.44      768.90      6.82 o 
   2   3   2       50.40       57.94      0.74 o 
   3   3   2      669.57      699.48      4.81 o 
   4   3   2      116.10      140.61      1.36 o 
   5   3   2      968.09     1010.87      7.81 o 
   6   3   2       75.86       74.28      1.53 o 
   7   3   2       34.19       28.55      1.02 o 
   8   3   2        3.89        2.92      1.07 o 
   9   3   2      320.23      316.74      8.48 o 
  10   3   2       22.71       18.35      1.92 o 
  11   3   2       48.86       45.93      3.50 o 
  12   3   2       12.05       11.30      2.56 o 
 -14   4   2       47.92       54.82      4.19 o 
 -13   4   2        0.76        2.99      2.19 o 
 -12   4   2       10.34       10.11      2.16 o 
 -11   4   2      102.91      108.52      4.18 o 
 -10   4   2       38.42       36.61      2.66 o 
  -9   4   2        0.72       -0.19      0.50 o 
  -8   4   2       61.32       65.86      1.89 o 
  -7   4   2       14.04        8.64      0.52 o 
  -6   4   2       18.77       23.96      0.59 o 
  -5   4   2     2032.00     2138.36     16.69 o 
  -4   4   2        0.00        0.80      0.27 o 
  -3   4   2      504.36      494.94      3.72 o 
  -2   4   2     1620.05     1612.66     12.55 o 
  -1   4   2     1325.15     1321.99     13.34 o 
   0   4   2     2562.10     2701.50     22.49 o 
   1   4   2      731.90      742.44      5.54 o 
   2   4   2       49.61       50.26      0.67 o 
   3   4   2      127.67      140.58      1.30 o 
   4   4   2      996.91     1034.44      7.64 o 
   5   4   2        1.48        2.10      0.34 o 
   6   4   2       46.15       47.55      1.07 o 
   7   4   2       53.90       53.98      1.47 o 
   8   4   2      138.66      127.54      3.42 o 
   9   4   2      245.09      236.56      5.34 o 
  10   4   2       16.52       23.76      2.85 o 
  11   4   2        5.71        5.04      1.97 o 
  12   4   2        0.22       -1.71      1.71 o 
 -14   5   2        0.01        0.81      2.60 o 
 -13   5   2       19.04       19.18      2.52 o 
 -12   5   2       37.36       28.62      3.31 o 
 -11   5   2        6.36        4.27      2.53 o 
 -10   5   2       61.51       62.08      4.23 o 
  -9   5   2       89.89       80.26      1.99 o 
  -8   5   2      195.06      187.85      2.55 o 
  -7   5   2      287.27      279.42      2.95 o 
  -6   5   2        5.18        6.30      0.38 o 
  -5   5   2       11.81       17.49      0.42 o 
  -4   5   2      295.12      344.25      2.87 o 
  -3   5   2      874.81      917.24      7.37 o 
  -2   5   2       15.89       27.01      0.58 o 
  -1   5   2     1265.87     1353.34     12.88 o 
   0   5   2     7710.85     8023.23     67.50 o 
   1   5   2     1029.49     1080.60      8.31 o 
   2   5   2      569.22      612.72      4.57 o 
   3   5   2      168.14      202.68      1.76 o 
   4   5   2      264.98      252.70      2.32 o 
   5   5   2      168.98      164.29      1.85 o 
   6   5   2       43.29       45.18      1.06 o 
   7   5   2       63.65       60.29      1.55 o 
   8   5   2       22.37       22.51      1.69 o 
   9   5   2        0.42        0.88      1.17 o 
  10   5   2       20.45       20.25      2.49 o 
  11   5   2        4.25        1.01      1.79 o 
  12   5   2       22.18       24.52      2.82 o 
 -14   6   2        0.29        3.79      2.56 o 
 -13   6   2        1.18        1.42      1.78 o 
 -12   6   2       17.04       12.28      3.45 o 
 -11   6   2        0.23       -0.11      1.50 o 
 -10   6   2        4.57        6.99      1.69 o 
  -9   6   2       36.15       30.84      1.55 o 
  -8   6   2        1.61        1.83      0.59 o 
  -7   6   2        6.66        9.14      0.64 o 
  -6   6   2       32.64       33.66      0.66 o 
  -5   6   2      104.90      108.90      1.10 o 
  -4   6   2      241.13      244.78      2.19 o 
  -3   6   2      190.88      181.11      1.86 o 
  -2   6   2        2.42        3.73      0.33 o 
  -1   6   2       20.33        9.90      0.35 o 
   0   6   2     1128.72     1123.82      9.62 o 
   1   6   2        3.20        1.60      0.25 o 
   2   6   2     2519.88     2652.30     18.73 o 
   3   6   2      259.54      317.28      2.55 o 
   4   6   2      160.93      188.58      1.86 o 
   5   6   2        3.80        1.80      0.32 o 
   6   6   2       27.17       32.45      0.97 o 
   7   6   2      847.04      827.70      9.76 o 
   8   6   2        0.60        0.12      1.00 o 
   9   6   2       51.64       50.38      3.30 o 
  10   6   2        0.33       -1.48      1.48 o 
  11   6   2       34.98       33.77      3.10 o 
  12   6   2        1.99        5.48      1.91 o 
 -14   7   2        0.00        6.56      2.94 o 
 -13   7   2        6.71        9.22      2.61 o 
 -12   7   2       29.75       31.30      3.60 o 
 -11   7   2       22.01       21.03      2.36 o 
 -10   7   2        0.61       -1.02      1.34 o 
  -9   7   2        8.96        6.13      1.01 o 
  -8   7   2        0.66        0.94      0.65 o 
  -7   7   2        9.28        9.57      0.59 o 
  -6   7   2       47.59       48.46      0.89 o 
  -5   7   2      128.39      144.23      1.48 o 
  -4   7   2      250.08      272.40      2.39 o 
  -3   7   2      110.51      115.46      1.22 o 
  -2   7   2       27.75       22.59      0.48 o 
  -1   7   2       34.34       33.25      0.98 o 
   0   7   2      982.12     1079.47      9.30 o 
   1   7   2     1906.54     1953.52     14.79 o 
   2   7   2      388.98      439.75      3.56 o 
   3   7   2      788.17      804.71      6.24 o 
   4   7   2      527.31      502.22      4.00 o 
   5   7   2       34.66       36.26      1.01 o 
   6   7   2       65.42       61.17      1.24 o 
   7   7   2      389.17      366.32      5.43 o 
   8   7   2       13.61       12.37      1.91 o 
   9   7   2        0.32        1.91      1.63 o 
  10   7   2        0.65        4.41      1.98 o 
  11   7   2        0.14        1.66      1.82 o 
  12   7   2        1.12        6.46      5.47 o 
 -14   8   2        0.21        9.15      2.83 o 
 -13   8   2        6.37       10.49      5.09 o 
 -12   8   2       16.46       20.07      3.03 o 
 -11   8   2        0.11        2.28      2.01 o 
 -10   8   2        0.00        1.75      1.32 o 
  -9   8   2       14.94       17.09      1.65 o 
  -8   8   2        0.01        0.23      0.64 o 
  -7   8   2       21.70       18.14      0.75 o 
  -6   8   2       62.73       66.58      1.04 o 
  -5   8   2       27.16       26.90      0.67 o 
  -4   8   2       59.16       58.25      1.08 o 
  -3   8   2      887.70      949.81      7.53 o 
  -2   8   2     1025.82     1101.43      8.90 o 
  -1   8   2     1657.64     1778.16     14.44 o 
   0   8   2     2836.65     2977.21     24.04 o 
   1   8   2     1136.28     1427.53     10.94 o 
   2   8   2      515.42      512.70      4.24 o 
   3   8   2      198.70      207.50      2.05 o 
   4   8   2      473.12      484.86      4.15 o 
   5   8   2       29.50       32.16      0.90 o 
   6   8   2      188.90      167.59      2.71 o 
   7   8   2      122.47      110.70      3.22 o 
   8   8   2       45.17       43.79      3.23 o 
   9   8   2       45.31       42.62      3.12 o 
  10   8   2       11.04        8.58      2.13 o 
  11   8   2       18.02       24.82      2.93 o 
  12   8   2        1.26        4.71      3.61 o 
 -13   9   2        1.54        4.17      2.19 o 
 -12   9   2      130.91      133.69      6.12 o 
 -11   9   2        0.02        1.20      3.43 o 
 -10   9   2       31.29       26.14      3.02 o 
  -9   9   2        0.52        1.59      1.23 o 
  -8   9   2        0.04        0.65      0.70 o 
  -7   9   2        2.26        1.84      0.50 o 
  -6   9   2      195.66      201.97      2.34 o 
  -5   9   2      115.78       97.72      1.35 o 
  -4   9   2       68.66       79.28      1.09 o 
  -3   9   2      525.93      550.60      4.60 o 
  -2   9   2      667.95      713.33      5.97 o 
  -1   9   2        0.59        2.99      0.30 o 
   0   9   2      913.31      970.05      8.16 o 
   1   9   2       93.87       93.55      1.14 o 
   2   9   2     2323.53     2399.98     18.86 o 
   3   9   2     1760.41     1828.59     14.47 o 
   4   9   2      444.79      464.06      4.17 o 
   5   9   2        0.93        1.66      0.42 o 
   6   9   2       44.47       37.95      1.24 o 
   7   9   2       35.69       31.09      2.44 o 
   8   9   2        2.06        2.15      1.52 o 
   9   9   2        1.28        1.20      1.59 o 
  10   9   2       18.59       24.66      2.81 o 
  11   9   2        2.39        4.54      2.69 o 
 -13  10   2        6.79        9.92      2.81 o 
 -12  10   2       59.91       67.25      4.60 o 
 -11  10   2       12.06       13.53      4.37 o 
 -10  10   2        0.68        0.45      1.89 o 
  -9  10   2        5.11        6.73      1.52 o 
  -8  10   2      218.78      187.80      3.78 o 
  -7  10   2      169.54      152.55      2.47 o 
  -6  10   2        8.24       10.88      0.63 o 
  -5  10   2      192.99      204.30      2.50 o 
  -4  10   2      159.22      148.13      1.92 o 
  -3  10   2      730.91      743.07      6.56 o 
  -2  10   2     1036.71     1084.68      9.65 o 
  -1  10   2       34.57       23.21      0.65 o 
   0  10   2        0.27        0.78      0.28 o 
   1  10   2      274.66      273.69      2.64 o 
   2  10   2       11.02        8.46      0.46 o 
   3  10   2     1738.62     1748.04     14.43 o 
   4  10   2       38.81       41.80      0.90 o 
   5  10   2       98.06       92.62      1.80 o 
   6  10   2      278.68      280.87      6.22 o 
   7  10   2      155.70      151.89      4.64 o 
   8  10   2       17.53       14.15      1.99 o 
   9  10   2       39.97       39.52      3.14 o 
  10  10   2       30.99       32.59      3.09 o 
  11  10   2       85.44      100.37     15.73 o 
 -13  11   2        4.09        8.24      4.26 o 
 -12  11   2        5.48        6.79      3.91 o 
 -11  11   2        0.00        4.03      2.92 o 
 -10  11   2        3.55        5.53      3.18 o 
  -9  11   2       19.41       15.37      2.96 o 
  -8  11   2       53.83       53.32      2.25 o 
  -7  11   2        0.18        0.46      0.63 o 
  -6  11   2        4.18        3.74      0.57 o 
  -5  11   2       70.68       65.88      1.30 o 
  -4  11   2       44.63       38.92      0.94 o 
  -3  11   2      980.35      998.33      9.44 o 
  -2  11   2      617.03      633.04      6.18 o 
  -1  11   2      229.24      246.75      2.56 o 
   0  11   2       30.04       31.05      0.74 o 
   1  11   2      281.01      292.63      3.25 o 
   2  11   2       41.40       35.16      0.85 o 
   3  11   2      224.68      199.01      2.28 o 
   4  11   2     2085.38     2101.29     20.18 o 
   5  11   2       12.74       13.01      0.82 o 
   6  11   2       31.72       42.85      3.82 o 
   7  11   2        1.00        1.26      1.34 o 
   8  11   2       24.52       25.87      2.49 o 
   9  11   2        2.99       -2.63      3.03 o 
  10  11   2        0.89        0.72      2.22 o 
  11  11   2       25.46       26.97      9.38 o 
 -13  12   2        1.07        6.07      3.26 o 
 -12  12   2       11.02       13.66      3.00 o 
 -11  12   2        9.57       13.28      2.82 o 
 -10  12   2       15.11       17.97      2.85 o 
  -9  12   2        2.18        1.83      2.00 o 
  -8  12   2      115.27      119.95      3.36 o 
  -7  12   2      151.07      144.84      2.86 o 
  -6  12   2      476.15      417.92      5.04 o 
  -5  12   2      703.84      666.13      7.05 o 
  -4  12   2        0.09        1.09      0.47 o 
  -3  12   2      197.38      207.40      2.65 o 
  -2  12   2       47.48       54.01      1.24 o 
  -1  12   2      211.35      212.02      2.32 o 
   0  12   2      335.76      358.19      3.66 o 
   1  12   2       13.49       16.37      0.60 o 
   2  12   2      357.32      333.14      3.50 o 
   3  12   2        0.65        0.49      0.49 o 
   4  12   2     1191.58     1126.66     11.93 o 
   5  12   2      133.08      130.54      2.54 o 
   6  12   2        0.00        0.78      1.24 o 
   7  12   2       28.88       24.64      4.55 o 
   8  12   2       43.25       44.12      6.45 o 
   9  12   2       40.48       33.91      3.81 o 
  10  12   2      105.39      103.28      5.71 o 
  11  12   2        7.40        9.60      3.29 o 
 -13  13   2        0.01        7.89      3.00 o 
 -12  13   2       49.68       53.33      6.89 o 
 -11  13   2        0.65       -0.22      2.12 o 
 -10  13   2       33.54       30.14      3.42 o 
  -9  13   2       11.26       12.32      4.51 o 
  -8  13   2       14.33       14.04      1.87 o 
  -7  13   2        5.09        3.98      0.87 o 
  -6  13   2       63.07       52.21      2.33 o 
  -5  13   2        7.46        8.15      0.73 o 
  -4  13   2     1266.64     1216.40     12.71 o 
  -3  13   2      417.17      392.14      4.71 o 
  -2  13   2      150.52      148.92      2.16 o 
  -1  13   2        0.45        0.65      0.37 o 
   0  13   2      450.57      451.08      4.78 o 
   1  13   2       58.30       46.60      0.94 o 
   2  13   2       18.06       28.03      1.00 o 
   3  13   2      937.62      887.59      9.56 o 
   4  13   2      133.79      111.88      3.44 o 
   5  13   2      295.60      269.80      6.04 o 
   6  13   2        7.76       10.73      1.72 o 
   7  13   2        0.35        2.79      1.89 o 
   8  13   2       29.27       32.81      4.13 o 
   9  13   2       44.68       50.41      7.97 o 
  10  13   2        1.86        2.91      3.18 o 
  11  13   2       19.87       15.47      3.87 o 
 -12  14   2       15.88       20.75      3.34 o 
 -11  14   2       71.86       90.04      5.27 o 
 -10  14   2       10.56       11.85      2.68 o 
  -9  14   2        8.43        7.72      2.29 o 
  -8  14   2       32.89       31.54      3.24 o 
  -7  14   2        3.06        3.82      1.27 o 
  -6  14   2      115.97      113.70      2.71 o 
  -5  14   2        8.62       11.91      0.89 o 
  -4  14   2       17.12       16.89      0.88 o 
  -3  14   2      539.08      497.30      5.80 o 
  -2  14   2       49.61       47.04      1.32 o 
  -1  14   2        5.94        6.97      0.67 o 
   0  14   2      263.83      254.49      2.92 o 
   1  14   2       82.15       84.98      1.59 o 
   2  14   2       92.60      103.04      1.95 o 
   3  14   2       80.72       78.53      1.85 o 
   4  14   2        8.68        8.96      0.93 o 
   5  14   2        1.63        0.84      0.97 o 
   6  14   2      146.75      140.40      4.40 o 
   7  14   2      104.38      106.64      5.03 o 
   8  14   2       59.78       61.84      4.52 o 
   9  14   2       47.37       52.72      6.01 o 
  10  14   2        0.04        0.22      2.34 o 
  11  14   2       17.63       30.36      4.89 o 
 -12  15   2       50.47       64.52      4.90 o 
 -11  15   2        2.02        5.11      2.50 o 
 -10  15   2        0.10        0.92      4.11 o 
  -9  15   2       45.73       43.18      4.06 o 
  -8  15   2        5.43        4.62      2.07 o 
  -7  15   2       18.71       21.94      2.01 o 
  -6  15   2       73.87       80.21      2.33 o 
  -5  15   2      465.66      469.99      6.52 o 
  -4  15   2      444.23      449.38      5.71 o 
  -3  15   2        1.09        0.55      0.59 o 
  -2  15   2        4.46        2.51      0.65 o 
  -1  15   2      118.59      117.26      2.07 o 
   0  15   2        0.00        0.19      0.49 o 
   1  15   2       52.76       59.58      1.88 o 
   2  15   2      362.15      362.15      5.53 o 
   3  15   2      138.72      135.90      2.82 o 
   4  15   2       65.26       59.75      1.74 o 
   5  15   2        3.80        4.23      1.54 o 
   6  15   2        9.57       12.87      1.81 o 
   7  15   2       37.28       41.76      8.21 o 
   8  15   2        0.55       -2.25      2.25 o 
   9  15   2        0.06        2.15      2.20 o 
  10  15   2        6.97        6.62      2.72 o 
 -12  16   2        0.00       16.11      2.82 o 
 -11  16   2       43.84       57.28      8.77 o 
 -10  16   2        4.71        4.25      2.53 o 
  -9  16   2       20.34       23.87      3.35 o 
  -8  16   2        5.61        5.00      4.01 o 
  -7  16   2        8.01       11.51      1.68 o 
  -6  16   2       78.88       70.03      2.50 o 
  -5  16   2      327.46      294.32      5.05 o 
  -4  16   2      358.87      341.71      5.02 o 
  -3  16   2        2.90        3.89      1.02 o 
  -2  16   2      515.86      513.25      8.81 o 
  -1  16   2       69.22       78.22      3.57 o 
   0  16   2     1017.68     1009.36     17.49 o 
   1  16   2      339.78      302.51      5.46 o 
   2  16   2       26.93       23.01      1.50 o 
   3  16   2      198.25      187.59      3.50 o 
   4  16   2      111.00      103.97      3.57 o 
   5  16   2        5.65        7.44      1.49 o 
   6  16   2      170.93      188.37      5.27 o 
   7  16   2       90.84       86.37      4.58 o 
   8  16   2        2.41       -1.15      3.38 o 
   9  16   2        6.88        8.25      2.64 o 
  10  16   2        7.50       12.06      4.64 o 
 -11  17   2        4.63        3.85      4.88 o 
 -10  17   2        0.02        0.38      4.17 o 
  -9  17   2        8.05        7.19      2.56 o 
  -8  17   2       15.01       16.14      3.13 o 
  -7  17   2        0.01        0.55      1.81 o 
  -6  17   2       99.83      108.29      3.16 o 
  -5  17   2       15.97       13.84      1.53 o 
  -4  17   2        5.77        5.45      1.21 o 
  -3  17   2        0.43        0.30      0.74 o 
  -2  17   2      322.84      309.17      6.55 o 
  -1  17   2      355.88      313.70      8.34 o 
   0  17   2      841.65      779.28     17.08 o 
   1  17   2        2.75        6.69      1.74 o 
   2  17   2      100.92       96.04      4.74 o 
   3  17   2       20.73       20.41      2.28 o 
   4  17   2       12.14       12.07      1.67 o 
   5  17   2       17.63       15.28      1.92 o 
   6  17   2        9.73        8.20      4.04 o 
   7  17   2       13.25       14.62      3.66 o 
   8  17   2        2.38       -1.99      2.69 o 
   9  17   2        0.80        5.60      3.17 o 
 -11  18   2       10.33       16.22      4.50 o 
 -10  18   2        0.01       -0.61      2.13 o 
  -9  18   2       17.27       19.17      5.07 o 
  -8  18   2       19.47       22.43      5.48 o 
  -7  18   2       10.13       13.62      1.93 o 
  -6  18   2       63.70       63.20      2.52 o 
  -5  18   2        0.48        0.69      1.06 o 
  -4  18   2       15.53       17.28      1.82 o 
  -3  18   2      386.12      380.13      7.62 o 
  -2  18   2      290.73      272.88      7.65 o 
  -1  18   2      125.32      131.37      7.84 o 
   0  18   2      493.53      479.08     11.68 o 
   1  18   2      212.52      193.58      8.37 o 
   2  18   2       31.06       29.76      2.82 o 
   3  18   2        1.02        1.27      1.18 o 
   4  18   2        1.66        2.19      1.27 o 
   5  18   2       67.44       74.56      3.25 o 
   6  18   2       30.22       37.36      6.28 o 
   7  18   2       33.38       36.93      4.95 o 
   8  18   2        1.54        0.19      2.75 o 
   9  18   2        4.74        8.27      3.61 o 
 -11  19   2        4.23        7.33      8.38 o 
 -10  19   2        3.88        6.52      4.60 o 
  -9  19   2       12.65       15.37      3.09 o 
  -8  19   2       20.89       23.29      5.82 o 
  -7  19   2       28.46       34.75      3.19 o 
  -6  19   2        0.34        0.97      1.20 o 
  -5  19   2       15.62       15.48      1.81 o 
  -4  19   2      203.82      193.53      5.70 o 
  -3  19   2       51.06       51.61      2.69 o 
  -2  19   2        9.05       10.60      2.02 o 
  -1  19   2      396.67      370.01      9.71 o 
   0  19   2       11.34       11.73      2.02 o 
   1  19   2        0.21        0.71      1.47 o 
   2  19   2       10.45        6.10      1.85 o 
   3  19   2       39.18       35.38      3.14 o 
   4  19   2       39.70       43.95      2.76 o 
   5  19   2       37.15       43.58      2.84 o 
   6  19   2        1.82        2.51      1.84 o 
   7  19   2        2.34        3.54      2.98 o 
   8  19   2        0.31        7.18      3.19 o 
   9  19   2       57.02       90.17      6.90 o 
 -10  20   2        0.01       10.81      3.64 o 
  -9  20   2        0.02       10.57      3.61 o 
  -8  20   2       47.78       55.45      6.07 o 
  -7  20   2       37.82       40.26      3.46 o 
  -6  20   2        6.89        5.46      1.96 o 
  -5  20   2        4.82        4.53      1.53 o 
  -4  20   2       47.72       47.83      2.83 o 
  -3  20   2       14.18       16.98      2.33 o 
  -2  20   2       16.93       16.75      2.36 o 
  -1  20   2       72.51       76.02      8.55 o 
   0  20   2       26.64       21.88      3.55 o 
   1  20   2       19.10       17.68      2.44 o 
   2  20   2        1.14        3.75      2.08 o 
   3  20   2        0.09        0.39      1.66 o 
   4  20   2       33.64       30.98      3.10 o 
   5  20   2        6.40       11.56      1.84 o 
   6  20   2       11.89        8.52      2.21 o 
   7  20   2       13.72        8.21      3.20 o 
   8  20   2        1.89        8.29      3.03 o 
 -10  21   2       16.39       28.09      3.94 o 
  -9  21   2        0.12        6.60      2.93 o 
  -8  21   2        0.24        2.00      2.94 o 
  -7  21   2       16.32       16.01      2.51 o 
  -6  21   2        1.08        1.32      1.80 o 
  -5  21   2        3.35        3.95      1.48 o 
  -4  21   2       20.90       17.67      2.45 o 
  -3  21   2      146.48      149.53      5.60 o 
  -2  21   2      136.48      133.68      5.29 o 
  -1  21   2       22.34       18.41      2.61 o 
   0  21   2        8.93        8.80      2.18 o 
   1  21   2        5.48        4.80      3.44 o 
   2  21   2       45.04       50.00      3.63 o 
   3  21   2        1.30        0.15      1.66 o 
   4  21   2        2.22        2.56      1.88 o 
   5  21   2       99.02      106.33      7.35 o 
   6  21   2        2.17        5.89      4.55 o 
   7  21   2        0.32        0.26      2.59 o 
   8  21   2        4.26        9.34      3.23 o 
  -9  22   2        0.22       10.76      3.36 o 
  -8  22   2       25.92       35.53      5.16 o 
  -7  22   2       17.05       23.57      7.79 o 
  -6  22   2       12.04       15.96      4.46 o 
  -5  22   2       10.72       12.91      3.43 o 
  -4  22   2        7.51        8.17      3.06 o 
  -3  22   2       17.80       15.33      2.45 o 
  -2  22   2       59.13       61.13      3.86 o 
  -1  22   2       76.96       86.02      4.67 o 
   0  22   2       41.87       55.80      3.64 o 
   1  22   2       43.11       33.84      3.25 o 
   2  22   2       29.04       32.86      3.20 o 
   3  22   2        2.17        4.13      1.98 o 
   4  22   2       28.11       23.59      3.00 o 
   5  22   2        2.49        9.45      3.28 o 
   6  22   2        7.72       10.36      3.33 o 
   7  22   2        3.76        8.45      3.22 o 
  -8  23   2        5.14       17.51      3.63 o 
  -7  23   2       13.22       18.65      3.76 o 
  -6  23   2        1.24        0.07      2.00 o 
  -5  23   2        0.84        2.16      1.81 o 
  -4  23   2        0.51       -0.04      1.62 o 
  -3  23   2        1.22        3.49      1.92 o 
  -2  23   2      148.58      145.20     11.98 o 
  -1  23   2        0.80        2.93      1.90 o 
   0  23   2       35.84       36.47      6.88 o 
   1  23   2        2.93        2.66      5.32 o 
   2  23   2       28.10       25.02      3.29 o 
   3  23   2       25.89       30.39      3.26 o 
   4  23   2        0.29        2.10      1.95 o 
   5  23   2        0.06        7.69      3.16 o 
   6  23   2        2.96        2.10      2.98 o 
  -7  24   2       28.09       43.39      5.41 o 
  -6  24   2       10.79       10.83      3.31 o 
  -5  24   2        0.55        1.78      1.75 o 
  -4  24   2       34.07       32.91      3.29 o 
  -3  24   2       28.46       35.24      3.46 o 
  -2  24   2       17.60       21.90      2.99 o 
  -1  24   2       22.99       24.05      3.00 o 
   0  24   2        0.24        4.70      1.98 o 
   1  24   2        2.81        4.54      3.42 o 
   2  24   2        0.15       -0.33      1.81 o 
   3  24   2       18.02       24.52      3.13 o 
   4  24   2       44.66       41.48      3.74 o 
   5  24   2        1.68        8.08      3.32 o 
   6  24   2        5.31       11.57      3.52 o 
  -7  25   2       30.42       37.09      4.99 o 
  -6  25   2        1.39        3.33      2.68 o 
  -5  25   2        1.11        5.81      1.97 o 
  -4  25   2        0.12        2.49      1.90 o 
  -3  25   2       95.14       97.59      4.99 o 
  -2  25   2       15.51       14.22      2.54 o 
  -1  25   2       30.86       29.41      3.35 o 
   0  25   2       35.50       33.19      3.49 o 
   1  25   2       18.02       19.42      2.93 o 
   2  25   2        5.87        4.92      2.15 o 
   3  25   2       21.32       22.04      3.12 o 
   4  25   2        4.48        5.60      2.29 o 
   5  25   2       14.78       21.13      3.66 o 
  -5  26   2        0.01        4.43      1.90 o 
  -4  26   2        1.04        5.53      2.08 o 
  -3  26   2       21.18       24.80      4.99 o 
  -2  26   2        0.19        2.81      1.98 o 
  -1  26   2        8.43       10.81      2.83 o 
   0  26   2       14.00       16.19      3.55 o 
   1  26   2        4.90        5.86      2.32 o 
   2  26   2       22.90       26.61      3.29 o 
   3  26   2        0.35        1.87      1.89 o 
   4  26   2       24.65       31.15      4.08 o 
  -4  27   2        0.29        4.68      1.92 o 
  -3  27   2        0.76        4.41      1.80 o 
  -2  27   2        0.32       -0.17      1.73 o 
  -1  27   2        0.76        2.43      2.55 o 
   0  27   2       38.04       42.02      3.99 o 
   1  27   2        0.08        3.97      2.03 o 
   2  27   2        1.74        3.56      2.48 o 
 -14   1   3        1.62        5.25      2.62 o 
 -13   1   3        0.30        0.13      2.11 o 
 -12   1   3       26.22       25.42      2.73 o 
 -11   1   3        7.39        8.85      1.57 o 
 -10   1   3      736.12      721.43     11.42 o 
  -9   1   3       82.87       79.47      2.28 o 
  -8   1   3      228.98      226.82      3.03 o 
  -7   1   3        0.67        1.06      0.37 o 
  -6   1   3       53.81       48.88      0.93 o 
  -5   1   3      287.54      324.33      3.05 o 
  -4   1   3        0.96        0.95      0.21 o 
  -3   1   3      615.21      626.07      4.87 o 
  -2   1   3       17.75       11.05      0.39 o 
  -1   1   3      677.47      676.42      5.67 o 
   0   1   3     1138.10     1176.98     10.58 o 
   1   1   3      885.67      887.50      7.69 o 
   2   1   3      359.04      353.71      3.16 o 
   3   1   3       16.49       10.43      0.51 o 
   4   1   3       91.92       99.93      1.25 o 
   5   1   3       99.19      102.64      1.47 o 
   6   1   3      127.60      124.65      1.98 o 
   7   1   3       29.52       27.24      1.54 o 
   8   1   3       12.98        7.77      1.46 o 
   9   1   3      168.82      164.02      5.59 o 
  10   1   3       22.44       22.97      2.35 o 
  11   1   3        0.00        1.02      1.45 o 
  12   1   3        7.29        7.95      3.23 o 
 -14   2   3       10.31        7.83      1.99 o 
 -13   2   3        6.34        3.86      2.83 o 
 -12   2   3        0.63       -0.42      2.07 o 
 -11   2   3       17.62       17.57      1.70 o 
 -10   2   3      172.85      173.12      4.12 o 
  -9   2   3       73.46       71.90      2.16 o 
  -8   2   3       78.24       87.50      1.72 o 
  -7   2   3      338.86      361.68      3.69 o 
  -6   2   3        0.42        0.00      0.28 o 
  -5   2   3        9.96       10.95      0.51 o 
  -4   2   3      824.27      966.69      7.12 o 
  -3   2   3     1365.85     1438.75     10.37 o 
  -2   2   3      185.10      203.35      1.91 o 
  -1   2   3      350.84      347.03      4.14 o 
   0   2   3     4973.25     5155.48     47.46 o 
   1   2   3      102.80      119.98      1.24 o 
   2   2   3      390.25      437.20      3.43 o 
   3   2   3        7.05        1.72      0.30 o 
   4   2   3       13.80       11.06      0.54 o 
   5   2   3      170.75      165.41      1.98 o 
   6   2   3        2.75        1.58      0.53 o 
   7   2   3      132.04      128.27      2.92 o 
   8   2   3       41.30       38.66      2.40 o 
   9   2   3        6.63        5.19      1.44 o 
  10   2   3       41.50       40.12      2.73 o 
  11   2   3       26.56       24.19      5.98 o 
  12   2   3        2.81        2.79      2.81 o 
 -14   3   3        2.21        4.62      1.93 o 
 -13   3   3        0.16       -1.08      2.52 o 
 -12   3   3        2.80        2.34      1.63 o 
 -11   3   3        1.58        2.93      1.56 o 
 -10   3   3       23.70       25.18      2.06 o 
  -9   3   3       33.33       32.52      1.58 o 
  -8   3   3      341.55      349.78      4.19 o 
  -7   3   3      137.24      117.65      1.99 o 
  -6   3   3      181.37      178.10      2.03 o 
  -5   3   3      275.45      271.73      3.03 o 
  -4   3   3      306.32      304.61      2.61 o 
  -3   3   3       31.77       32.43      0.72 o 
  -2   3   3     1714.43     1729.37     13.89 o 
  -1   3   3     1825.23     1856.80     17.07 o 
   0   3   3     1143.12     1282.32     11.58 o 
   1   3   3      600.92      606.99      4.86 o 
   2   3   3      612.95      585.80      4.48 o 
   3   3   3     1091.96     1109.87      8.73 o 
   4   3   3       91.63       81.80      1.22 o 
   5   3   3      171.27      163.60      1.97 o 
   6   3   3      657.79      648.61      6.65 o 
   7   3   3      170.06      170.39      3.28 o 
   8   3   3       13.32       11.16      1.61 o 
   9   3   3        3.92        3.66      1.39 o 
  10   3   3        0.22       -0.29      1.38 o 
  11   3   3       12.79       16.71      2.72 o 
  12   3   3        0.37        4.48      2.96 o 
 -14   4   3        1.67        4.82      1.94 o 
 -13   4   3        0.19        2.11      1.71 o 
 -12   4   3        8.71        8.80      2.20 o 
 -11   4   3      110.95      113.93      4.16 o 
 -10   4   3        4.04        5.63      1.62 o 
  -9   4   3       18.45       17.99      1.11 o 
  -8   4   3      259.54      257.03      4.04 o 
  -7   4   3      609.02      579.90      6.13 o 
  -6   4   3       48.19       44.89      0.80 o 
  -5   4   3     1448.84     1542.76     12.25 o 
  -4   4   3      807.46      880.57      6.35 o 
  -3   4   3        0.50        2.72      0.24 o 
  -2   4   3      988.91      988.31      8.43 o 
  -1   4   3      259.54      265.56      2.93 o 
   0   4   3     3492.30     3749.42     32.82 o 
   1   4   3      233.19      263.29      3.26 o 
   2   4   3      401.49      436.65      3.44 o 
   3   4   3        4.31        9.13      0.46 o 
   4   4   3       12.93       12.94      0.58 o 
   5   4   3       39.10       37.13      0.98 o 
   6   4   3      214.58      223.08      2.90 o 
   7   4   3      199.41      196.84      3.58 o 
   8   4   3       17.71       14.14      1.68 o 
   9   4   3        0.93        2.15      1.44 o 
  10   4   3        3.28        1.46      1.73 o 
  11   4   3        0.64       -0.45      3.53 o 
  12   4   3        0.01        5.30      2.96 o 
 -14   5   3        0.00        1.39      4.24 o 
 -13   5   3        8.67       13.97      2.28 o 
 -12   5   3        9.15       13.95      2.20 o 
 -11   5   3        9.66        7.51      1.83 o 
 -10   5   3        0.07       -1.54      1.69 o 
  -9   5   3       32.44       27.71      1.57 o 
  -8   5   3       82.07       75.73      1.64 o 
  -7   5   3      225.76      232.60      2.48 o 
  -6   5   3       38.37       34.21      0.69 o 
  -5   5   3     3725.33     4035.05     30.11 o 
  -4   5   3      248.99      246.70      1.98 o 
  -3   5   3       88.18      102.05      1.14 o 
  -2   5   3     2326.00     2420.28     20.86 o 
  -1   5   3      510.74      517.20      5.00 o 
   0   5   3      262.70      310.43      2.99 o 
   1   5   3       34.06       30.38      0.64 o 
   2   5   3       21.62       20.47      0.52 o 
   3   5   3      174.07      172.43      1.81 o 
   4   5   3      122.19      120.82      1.56 o 
   5   5   3       34.85       30.67      0.94 o 
   6   5   3        0.19        0.40      0.54 o 
   7   5   3        5.20        4.40      1.02 o 
   8   5   3       22.52       15.67      2.39 o 
   9   5   3       23.46       26.77      2.17 o 
  10   5   3        2.96        1.40      1.77 o 
  11   5   3       16.95       21.59      2.75 o 
  12   5   3        2.11       11.71      3.01 o 
 -14   6   3        9.44        6.85      6.65 o 
 -13   6   3       21.08       25.60      4.45 o 
 -12   6   3        3.21        1.56      1.67 o 
 -11   6   3       35.56       39.36      2.90 o 
 -10   6   3        0.00       -0.81      0.81 o 
  -9   6   3        9.95        6.87      0.96 o 
  -8   6   3      104.30      111.72      2.34 o 
  -7   6   3      161.71      185.39      2.13 o 
  -6   6   3        0.25        0.50      0.31 o 
  -5   6   3       29.83       21.88      0.72 o 
  -4   6   3       53.40       52.40      0.81 o 
  -3   6   3       35.76       39.85      0.72 o 
  -2   6   3       13.71       14.17      0.42 o 
  -1   6   3     1804.44     1982.72     17.45 o 
   0   6   3     2149.05     2266.44     18.46 o 
   1   6   3      693.15      769.53      6.88 o 
   2   6   3        7.46        2.92      0.29 o 
   3   6   3       36.23       36.48      0.78 o 
   4   6   3       16.86       13.57      0.57 o 
   5   6   3      110.97      109.28      1.61 o 
   6   6   3       34.02       32.13      1.15 o 
   7   6   3      298.14      311.96      5.35 o 
   8   6   3        2.53        1.39      1.18 o 
   9   6   3        0.01        0.65      1.55 o 
  10   6   3        8.26       11.73      2.30 o 
  11   6   3        0.63        0.18      1.73 o 
 -14   7   3        8.65        5.85      3.08 o 
 -13   7   3        3.24        6.00      2.36 o 
 -12   7   3      104.31      114.02     15.52 o 
 -11   7   3       45.64       46.06      3.08 o 
 -10   7   3        0.74       -0.31      1.44 o 
  -9   7   3        4.58        2.70      0.81 o 
  -8   7   3      148.78      126.64      2.70 o 
  -7   7   3      886.02      892.48      8.63 o 
  -6   7   3       19.18       17.38      0.64 o 
  -5   7   3       14.04       15.50      0.58 o 
  -4   7   3       32.45       33.21      0.67 o 
  -3   7   3      699.96      740.70      6.06 o 
  -2   7   3      300.67      256.64      2.54 o 
  -1   7   3      372.83      375.71      3.51 o 
   0   7   3       57.74       68.31      1.14 o 
   1   7   3      737.47      810.74      6.99 o 
   2   7   3     1093.80     1194.37     10.11 o 
   3   7   3       36.06       21.85      0.62 o 
   4   7   3      143.95      127.83      1.62 o 
   5   7   3       57.62       56.20      1.40 o 
   6   7   3        0.01        0.18      0.64 o 
   7   7   3       47.86       49.28      2.35 o 
   8   7   3        0.28        0.31      1.45 o 
   9   7   3        0.02        0.64      1.60 o 
  10   7   3       16.86       15.54      2.80 o 
  11   7   3       30.79       32.84      3.38 o 
 -14   8   3        2.35        9.99      3.40 o 
 -13   8   3       24.96       26.05      3.41 o 
 -12   8   3        0.92        2.37      2.17 o 
 -11   8   3        0.06        2.11      1.96 o 
 -10   8   3       26.98       31.16      3.19 o 
  -9   8   3       44.61       40.84      1.85 o 
  -8   8   3       20.71        8.32      0.97 o 
  -7   8   3       69.89       68.70      1.51 o 
  -6   8   3        5.72        5.58      0.37 o 
  -5   8   3      188.70      210.62      2.41 o 
  -4   8   3       35.51       56.04      0.95 o 
  -3   8   3       58.62       74.75      1.20 o 
  -2   8   3       93.31      120.02      1.46 o 
  -1   8   3      661.98      733.59      6.20 o 
   0   8   3       27.05       26.63      0.66 o 
   1   8   3       13.72       15.87      0.58 o 
   2   8   3      207.56      225.59      2.31 o 
   3   8   3      138.15      129.01      1.62 o 
   4   8   3        0.15        0.79      0.38 o 
   5   8   3       21.87       21.79      0.87 o 
   6   8   3      163.93      154.41      3.71 o 
   7   8   3        0.41        1.27      1.36 o 
   8   8   3        6.54        5.86      1.80 o 
   9   8   3       16.35       12.40      2.21 o 
  10   8   3        1.23       -0.07      1.89 o 
  11   8   3       25.60       22.88      2.92 o 
 -14   9   3        4.04       14.42      3.52 o 
 -13   9   3        7.96       11.77      2.62 o 
 -12   9   3       26.50       24.78      3.32 o 
 -11   9   3        0.93        1.92      1.89 o 
 -10   9   3       12.13        9.30      2.19 o 
  -9   9   3      121.29      103.01      3.13 o 
  -8   9   3      101.50       81.18      2.42 o 
  -7   9   3      209.21      205.98      3.03 o 
  -6   9   3       74.50       77.99      1.28 o 
  -5   9   3      414.06      392.38      4.12 o 
  -4   9   3       47.82       37.67      0.79 o 
  -3   9   3      593.90      584.01      5.23 o 
  -2   9   3       14.46       13.26      0.51 o 
  -1   9   3      222.38      211.65      2.11 o 
   0   9   3        1.26        1.02      0.38 o 
   1   9   3      108.36      118.92      1.61 o 
   2   9   3        9.55       16.49      0.56 o 
   3   9   3      774.28      783.07      7.11 o 
   4   9   3      733.87      729.46      7.13 o 
   5   9   3       61.38       52.62      1.32 o 
   6   9   3        0.00       -0.09      0.86 o 
   7   9   3        9.06        9.53      1.73 o 
   8   9   3       47.88       39.24      3.02 o 
   9   9   3      169.28      173.09      7.43 o 
  10   9   3        1.91        0.95      3.61 o 
  11   9   3       15.87       22.36      2.91 o 
 -14  10   3        0.76        8.97      2.69 o 
 -13  10   3        7.49        8.60      2.24 o 
 -12  10   3        7.86       13.17      2.72 o 
 -11  10   3       22.57       24.96      3.05 o 
 -10  10   3        0.88       -1.73      1.73 o 
  -9  10   3        2.05        2.68      1.37 o 
  -8  10   3      278.51      244.82      5.12 o 
  -7  10   3      356.12      321.40      4.88 o 
  -6  10   3       19.79       23.62      0.95 o 
  -5  10   3        7.58        7.73      0.55 o 
  -4  10   3      194.52      200.72      2.57 o 
  -3  10   3      433.89      475.83      4.82 o 
  -2  10   3       56.48       55.11      0.85 o 
  -1  10   3       45.74       50.55      0.86 o 
   0  10   3       82.30       91.51      1.42 o 
   1  10   3       90.69      101.63      1.72 o 
   2  10   3        5.80        4.25      0.41 o 
   3  10   3       82.16       88.00      1.73 o 
   4  10   3       58.98       54.67      1.33 o 
   5  10   3       28.86       27.23      1.21 o 
   6  10   3        1.55        0.29      0.98 o 
   7  10   3        2.12        1.86      1.53 o 
   8  10   3       22.79       24.56      2.51 o 
   9  10   3        9.94        8.05      2.17 o 
  10  10   3        0.67        0.26      2.04 o 
  11  10   3       11.32       21.42      4.66 o 
 -13  11   3        0.43        7.16      2.27 o 
 -12  11   3        1.84       -0.25      2.11 o 
 -11  11   3        8.03        6.17      2.82 o 
 -10  11   3        5.98        3.63      2.06 o 
  -9  11   3       14.62        9.05      2.30 o 
  -8  11   3       40.61       51.07      2.27 o 
  -7  11   3      113.32      116.47      2.51 o 
  -6  11   3      170.24      173.01      2.62 o 
  -5  11   3      359.25      346.15      3.85 o 
  -4  11   3        9.32        6.94      0.66 o 
  -3  11   3      298.28      312.82      3.68 o 
  -2  11   3       19.76       26.63      0.70 o 
  -1  11   3       23.96       32.32      0.80 o 
   0  11   3        4.90        5.31      0.40 o 
   1  11   3      123.51      117.61      1.74 o 
   2  11   3      363.00      359.21      3.99 o 
   3  11   3     1339.00     1245.36     12.15 o 
   4  11   3      204.02      183.29      2.79 o 
   5  11   3       84.10       76.23      1.95 o 
   6  11   3      154.81      138.47      4.37 o 
   7  11   3        3.80        5.12      1.70 o 
   8  11   3        5.38        7.17      1.95 o 
   9  11   3        1.10       -0.11      2.41 o 
  10  11   3        1.65        2.88      2.79 o 
  11  11   3        3.90       15.11      3.63 o 
 -13  12   3        0.92        0.27      1.93 o 
 -12  12   3        7.18        4.33      2.45 o 
 -11  12   3        3.93        2.17      2.70 o 
 -10  12   3        0.10       -2.29      2.29 o 
  -9  12   3        7.63        4.72      2.13 o 
  -8  12   3       22.29       10.83      1.74 o 
  -7  12   3       51.44       48.00      1.63 o 
  -6  12   3       92.58       86.15      1.92 o 
  -5  12   3      473.01      417.19      4.54 o 
  -4  12   3       98.99       88.96      2.55 o 
  -3  12   3      500.28      518.18      5.88 o 
  -2  12   3       31.67       34.29      0.96 o 
  -1  12   3      364.17      372.40      3.80 o 
   0  12   3        0.56        1.10      0.42 o 
   1  12   3       54.93       44.61      1.15 o 
   2  12   3     1451.11     1441.27     15.61 o 
   3  12   3      658.31      603.16      6.85 o 
   4  12   3      198.61      212.80      3.50 o 
   5  12   3      156.95      161.42      3.01 o 
   6  12   3        4.84        2.14      1.44 o 
   7  12   3        0.44        1.09      1.79 o 
   8  12   3        7.84        5.13      2.15 o 
   9  12   3        2.13        7.10      8.37 o 
  10  12   3        0.18       -2.61      2.61 o 
 -13  13   3        6.31        6.40      3.51 o 
 -12  13   3        0.35       -1.98      2.97 o 
 -11  13   3       37.90       44.52      4.87 o 
 -10  13   3        3.09        3.89      2.41 o 
  -9  13   3        0.53       -1.55      2.23 o 
  -8  13   3       34.16       26.81      2.38 o 
  -7  13   3       43.09       34.96      1.96 o 
  -6  13   3        2.70        4.10      0.70 o 
  -5  13   3       85.31       86.05      1.83 o 
  -4  13   3       23.69       27.48      1.19 o 
  -3  13   3       41.49       40.99      1.46 o 
  -2  13   3        9.43       14.79      0.73 o 
  -1  13   3        9.52        5.25      0.56 o 
   0  13   3      289.76      287.71      3.36 o 
   1  13   3      885.10      818.37     10.02 o 
   2  13   3        0.86       -0.56      0.56 o 
   3  13   3        0.19        2.02      0.60 o 
   4  13   3      149.17      145.39      2.75 o 
   5  13   3      228.30      212.27      5.59 o 
   6  13   3       44.74       40.52      2.76 o 
   7  13   3       72.17       71.84      5.30 o 
   8  13   3       19.21       16.22      4.25 o 
   9  13   3        6.52        6.69      7.09 o 
  10  13   3       19.87       15.44      4.55 o 
 -12  14   3        0.08       -1.61      5.67 o 
 -11  14   3       19.15       24.38      3.36 o 
 -10  14   3        5.63        6.45      2.45 o 
  -9  14   3       26.55       21.27      2.99 o 
  -8  14   3       17.75       18.48      2.05 o 
  -7  14   3        3.44        0.89      1.00 o 
  -6  14   3      153.84      148.13      3.22 o 
  -5  14   3      649.99      608.70      7.45 o 
  -4  14   3       74.14       80.26      1.93 o 
  -3  14   3        5.59        6.32      0.67 o 
  -2  14   3      248.25      249.62      3.14 o 
  -1  14   3       64.80       54.90      1.47 o 
   0  14   3      113.51      131.44      2.11 o 
   1  14   3     1594.31     1513.44     17.15 o 
   2  14   3       13.35       13.77      1.20 o 
   3  14   3       77.10       75.58      2.14 o 
   4  14   3      166.77      171.89      5.19 o 
   5  14   3        5.48        5.32      1.36 o 
   6  14   3       50.48       49.56      7.64 o 
   7  14   3       33.53       34.39      3.51 o 
   8  14   3        8.27        8.02      2.43 o 
   9  14   3       18.38       17.88      3.06 o 
  10  14   3        2.24        0.06      2.08 o 
 -12  15   3        3.13        7.33      3.15 o 
 -11  15   3       39.05       39.12      4.09 o 
 -10  15   3       91.29      100.47      5.42 o 
  -9  15   3       23.43       21.52      4.08 o 
  -8  15   3       13.99       17.54      5.62 o 
  -7  15   3        4.55        3.47      1.13 o 
  -6  15   3        7.57        8.02      1.07 o 
  -5  15   3        1.34        4.12      1.28 o 
  -4  15   3        1.37        0.52      0.72 o 
  -3  15   3       56.69       54.92      1.51 o 
  -2  15   3        1.10        0.60      0.53 o 
  -1  15   3       79.13       83.13      1.83 o 
   0  15   3      275.75      248.91      3.75 o 
   1  15   3       31.07       29.08      1.57 o 
   2  15   3       76.90       64.90      3.16 o 
   3  15   3        3.02        1.51      1.29 o 
   4  15   3      114.08      109.02      4.35 o 
   5  15   3       76.90       64.32      2.93 o 
   6  15   3       23.74       21.63      3.71 o 
   7  15   3        0.08       -0.97      1.80 o 
   8  15   3        0.16       -1.81      1.81 o 
   9  15   3        0.14       -1.75      2.79 o 
  10  15   3        0.90       -0.13      1.97 o 
 -12  16   3       21.62       26.24      7.09 o 
 -11  16   3        4.82        4.11      5.31 o 
 -10  16   3       89.50       96.61      5.35 o 
  -9  16   3       47.67       54.74      4.36 o 
  -8  16   3       12.57        9.29      1.71 o 
  -7  16   3        4.68        3.77      1.38 o 
  -6  16   3       57.02       57.03      2.32 o 
  -5  16   3      118.34      116.03      3.81 o 
  -4  16   3      142.11      128.46      3.14 o 
  -3  16   3       34.33       33.78      2.05 o 
  -2  16   3        1.33        1.12      0.65 o 
  -1  16   3       34.11       40.37      1.51 o 
   0  16   3      385.87      341.23     12.49 o 
   1  16   3      144.41      139.37      4.60 o 
   2  16   3       66.44       62.38      3.25 o 
   3  16   3        2.93        2.96      3.01 o 
   4  16   3       72.75       71.42      4.54 o 
   5  16   3      165.77      176.20      4.96 o 
   6  16   3       25.62       22.18      2.93 o 
   7  16   3        0.00        4.67      2.84 o 
   8  16   3        0.00        3.54      2.98 o 
   9  16   3       18.43        9.34      3.70 o 
 -12  17   3        0.38       12.72      3.10 o 
 -11  17   3        1.96        6.22      2.61 o 
 -10  17   3        1.13        3.96      2.55 o 
  -9  17   3       11.18        9.17      2.76 o 
  -8  17   3       30.09       25.88      2.76 o 
  -7  17   3       20.87       23.94      2.21 o 
  -6  17   3       95.76       96.82      2.72 o 
  -5  17   3        4.95        4.44      1.20 o 
  -4  17   3      210.63      211.00      4.55 o 
  -3  17   3        2.80        2.90      1.06 o 
  -2  17   3        4.44        4.51      0.88 o 
  -1  17   3       89.25       86.87      5.83 o 
   0  17   3      381.14      347.71      9.24 o 
   1  17   3       83.35       84.97      4.15 o 
   2  17   3        2.07        1.56      1.43 o 
   3  17   3        7.81        8.51      1.59 o 
   4  17   3       12.06       13.16      1.80 o 
   5  17   3       56.57       60.87      4.15 o 
   6  17   3      284.81      303.66      9.04 o 
   7  17   3        3.36        4.27      2.84 o 
   8  17   3       20.13       34.06      5.19 o 
   9  17   3       55.07       49.82      6.06 o 
 -11  18   3        1.54        1.61      7.10 o 
 -10  18   3       16.41       19.31      3.28 o 
  -9  18   3       71.26       71.53      4.74 o 
  -8  18   3        2.15        3.49      1.59 o 
  -7  18   3        2.95        3.07      1.44 o 
  -6  18   3       12.09       10.55      1.59 o 
  -5  18   3        2.44        2.21      0.95 o 
  -4  18   3      116.49      105.37      3.14 o 
  -3  18   3       82.60       82.08      3.31 o 
  -2  18   3      157.22      151.59      4.37 o 
  -1  18   3        1.39       -1.22      2.42 o 
   0  18   3       36.75       39.16      3.20 o 
   1  18   3        0.07       -0.04      1.48 o 
   2  18   3        1.04        1.65      1.62 o 
   3  18   3       29.82       32.53      2.35 o 
   4  18   3       10.37       12.09      2.02 o 
   5  18   3       35.77       36.83      3.62 o 
   6  18   3       22.83       25.14      3.09 o 
   7  18   3       39.96       43.35      5.57 o 
   8  18   3       33.97       49.76      6.10 o 
 -11  19   3        4.29       10.27      6.03 o 
 -10  19   3       42.08       35.90      3.96 o 
  -9  19   3        5.61        0.84      3.59 o 
  -8  19   3        0.98        1.72      1.59 o 
  -7  19   3        1.01        0.16      1.43 o 
  -6  19   3       22.21       21.71      1.84 o 
  -5  19   3       61.96       69.23      3.12 o 
  -4  19   3      381.10      389.38     11.04 o 
  -3  19   3       97.35      103.09      3.69 o 
  -2  19   3       92.48       88.84      4.36 o 
  -1  19   3       20.50       21.00      2.56 o 
   0  19   3        7.56        7.84      2.08 o 
   1  19   3        0.84        1.68      1.66 o 
   2  19   3       26.61       20.94      2.71 o 
   3  19   3        0.69        2.87      1.79 o 
   4  19   3        2.08        1.92      1.38 o 
   5  19   3        0.10       -0.68      1.72 o 
   6  19   3       60.58       77.44      4.51 o 
   7  19   3        4.75       11.83      3.17 o 
   8  19   3        3.15        5.44      2.98 o 
 -10  20   3        0.86        5.01      3.56 o 
  -9  20   3        5.21       10.11      3.85 o 
  -8  20   3        2.00        5.08      2.24 o 
  -7  20   3        1.92       -0.44      2.25 o 
  -6  20   3        4.75        3.94      1.46 o 
  -5  20   3       13.34       12.57      1.78 o 
  -4  20   3        7.09        8.83      1.67 o 
  -3  20   3        2.31       -0.81      1.45 o 
  -2  20   3      172.24      156.65      5.79 o 
  -1  20   3      152.64      138.78      5.46 o 
   0  20   3       17.30       13.62      2.32 o 
   1  20   3      170.91      164.83      6.08 o 
   2  20   3      200.50      200.48      6.82 o 
   3  20   3       67.51       76.25      4.24 o 
   4  20   3        9.55       10.92      2.37 o 
   5  20   3        0.13        1.43      1.90 o 
   6  20   3       22.16       29.51      3.32 o 
   7  20   3        2.71       10.72      3.16 o 
   8  20   3       16.47       10.31      3.74 o 
 -10  21   3        0.17       13.01      3.16 o 
  -9  21   3        7.95       11.07      3.76 o 
  -8  21   3       17.03       17.05      2.75 o 
  -7  21   3       75.29       82.85      7.37 o 
  -6  21   3       12.23        8.86      1.76 o 
  -5  21   3       15.37        9.34      2.68 o 
  -4  21   3       15.75       13.92      2.30 o 
  -3  21   3        4.42        2.17      3.04 o 
  -2  21   3      187.23      187.50      6.46 o 
  -1  21   3        8.94        6.72      2.12 o 
   0  21   3        8.69        4.42      1.96 o 
   1  21   3        4.35        7.87      3.12 o 
   2  21   3       13.82       16.59      2.62 o 
   3  21   3       37.22       37.82      3.48 o 
   4  21   3       66.00       62.80      4.21 o 
   5  21   3        0.84        0.88      2.87 o 
   6  21   3        1.51        5.15      2.35 o 
   7  21   3       18.06       32.41      5.01 o 
  -9  22   3        0.46       15.07      3.95 o 
  -8  22   3        0.40        7.50      3.42 o 
  -7  22   3        1.34        2.41      2.42 o 
  -6  22   3        0.00        1.89      1.45 o 
  -5  22   3       72.46       80.04     10.80 o 
  -4  22   3        3.43        4.39      1.87 o 
  -3  22   3       13.17       12.24      2.34 o 
  -2  22   3        6.22        9.58      2.30 o 
  -1  22   3       52.38       61.68      3.99 o 
   0  22   3        4.66        1.69      2.12 o 
   1  22   3       16.26       12.93      2.45 o 
   2  22   3      107.10      113.05     11.97 o 
   3  22   3        6.24        7.25      2.32 o 
   4  22   3        3.08        3.82      2.09 o 
   5  22   3       96.47       97.86      7.36 o 
   6  22   3        4.82       11.47      3.91 o 
  -8  23   3       21.41       38.02      5.20 o 
  -7  23   3       19.75       16.45      3.81 o 
  -6  23   3        0.64       -1.50      2.10 o 
  -5  23   3       24.70       23.01      2.93 o 
  -4  23   3        0.34        2.05      1.83 o 
  -3  23   3       53.71       58.13      3.97 o 
  -2  23   3        1.57       -1.76      1.76 o 
  -1  23   3        3.08        2.46      1.96 o 
   0  23   3        9.58        9.19      2.32 o 
   1  23   3        0.66        1.83      1.80 o 
   2  23   3        3.69        3.16      3.92 o 
   3  23   3        0.55       -0.06      2.14 o 
   4  23   3        2.64        5.09      2.15 o 
   5  23   3        1.82        4.35      2.96 o 
   6  23   3       39.78       48.40      5.98 o 
  -7  24   3        0.27        4.90      3.00 o 
  -6  24   3        2.42        3.22      2.70 o 
  -5  24   3        0.19        2.22      1.75 o 
  -4  24   3        1.44        1.91      2.27 o 
  -3  24   3       10.14       10.01      2.40 o 
  -2  24   3        0.54       -1.07      1.79 o 
  -1  24   3       22.92       27.94      4.20 o 
   0  24   3        8.47        6.05      2.31 o 
   1  24   3        1.36        2.97      3.65 o 
   2  24   3        0.87        0.78      1.89 o 
   3  24   3        0.47        3.39      2.13 o 
   4  24   3        2.01        4.34      2.90 o 
   5  24   3       50.14       68.70      6.35 o 
  -7  25   3        9.55       11.05      3.34 o 
  -6  25   3        0.15       -1.91      2.59 o 
  -5  25   3        1.55        6.71      2.03 o 
  -4  25   3        0.72        4.18      3.58 o 
  -3  25   3        3.24        3.34      2.34 o 
  -2  25   3        6.25        5.34      2.31 o 
  -1  25   3       22.34       25.65      4.58 o 
   0  25   3       31.49       29.66      3.40 o 
   1  25   3        6.00        8.57      2.36 o 
   2  25   3        0.85        7.40      6.42 o 
   3  25   3       15.01       21.28      3.08 o 
   4  25   3        7.36       15.99      4.74 o 
  -6  26   3       65.46       71.36      5.96 o 
  -5  26   3        1.81        3.49      2.74 o 
  -4  26   3        4.64        4.09      2.68 o 
  -3  26   3        0.60        1.73      2.00 o 
  -2  26   3        4.54        5.10      2.59 o 
  -1  26   3        0.31        0.53      2.01 o 
   0  26   3        0.52       -1.20      1.84 o 
   1  26   3       11.77       14.23      2.78 o 
   2  26   3        5.79        4.72      3.15 o 
   3  26   3        1.09        5.45      1.94 o 
  -4  27   3        0.06        4.32      1.85 o 
  -3  27   3       13.75       20.10      4.30 o 
  -2  27   3        0.11        3.10      1.92 o 
  -1  27   3       10.92       11.65      2.99 o 
   0  27   3        0.14        3.31      1.99 o 
   1  27   3       16.45       18.29      4.63 o 
 -15   0   4        5.80        3.90      3.88 o 
 -14   0   4        2.60        0.66      3.43 o 
 -13   0   4        1.02       -1.48      3.14 o 
 -12   0   4       10.72       15.48      2.45 o 
 -11   0   4       10.83       13.05      2.89 o 
 -10   0   4      214.90      218.56      6.75 o 
  -9   0   4      815.96      772.96     13.99 o 
  -8   0   4        7.85       11.01      1.36 o 
  -7   0   4       35.46       40.09      1.19 o 
  -6   0   4        9.39       20.17      0.68 o 
  -5   0   4     1541.29     1699.90     16.88 o 
  -4   0   4     1366.14     1508.59     14.99 o 
  -3   0   4        7.38        9.35      0.52 o 
  -2   0   4       56.08       57.54      1.19 o 
  -1   0   4     2798.67     2873.14     35.91 o 
   0   0   4       47.83       35.34      1.19 o 
   1   0   4     6928.44     7541.29     79.61 o 
   2   0   4      531.69      558.25      6.65 o 
   3   0   4        0.38       -0.42      0.62 o 
   4   0   4      187.61      184.31      3.46 o 
   5   0   4      715.36      733.58      9.52 o 
   6   0   4      273.96      282.78      6.17 o 
   7   0   4       89.30       94.88      9.74 o 
   8   0   4       28.21       39.42      4.69 o 
   9   0   4       31.04       24.65      3.01 o 
  10   0   4       12.07       18.35      3.99 o 
  11   0   4        0.91       -1.53      4.27 o 
 -15   1   4        9.82       13.01      4.72 o 
 -14   1   4        0.10        2.53      2.56 o 
 -13   1   4       14.58        9.88      2.02 o 
 -12   1   4       11.01       13.60      1.66 o 
 -11   1   4       22.86       26.63      1.97 o 
 -10   1   4       11.81       12.57      1.56 o 
  -9   1   4      739.71      705.94      9.17 o 
  -8   1   4      253.73      236.08      3.37 o 
  -7   1   4      561.91      539.02      4.97 o 
  -6   1   4      137.12      133.06      1.36 o 
  -5   1   4     1924.43     2083.39     14.51 o 
  -4   1   4      656.56      681.70      5.21 o 
  -3   1   4     1721.79     1905.25     14.85 o 
  -2   1   4      253.46      308.82      2.77 o 
  -1   1   4      155.99      169.02      1.94 o 
   0   1   4      990.46     1084.11      9.93 o 
   1   1   4      351.62      389.80      3.67 o 
   2   1   4      113.36      127.60      1.63 o 
   3   1   4      695.80      711.07      6.66 o 
   4   1   4       20.87       20.89      0.76 o 
   5   1   4        6.78        5.63      0.75 o 
   6   1   4       96.10       91.72      2.26 o 
   7   1   4      170.24      166.63      4.31 o 
   8   1   4       63.47       57.73      3.78 o 
   9   1   4       50.47       51.79      2.94 o 
  10   1   4        8.49        8.72      1.75 o 
  11   1   4        2.23        0.63      1.21 o 
 -15   2   4        3.12       -1.10      4.10 o 
 -14   2   4        0.04       -1.07      2.47 o 
 -13   2   4        8.11       11.41      4.41 o 
 -12   2   4        6.87        5.05      1.75 o 
 -11   2   4       18.22       22.55      1.82 o 
 -10   2   4        2.91        2.51      1.16 o 
  -9   2   4      135.05      119.87      2.75 o 
  -8   2   4       10.96       13.37      0.90 o 
  -7   2   4      198.97      195.14      2.14 o 
  -6   2   4      177.31      194.67      1.94 o 
  -5   2   4     1195.61     1223.02      8.96 o 
  -4   2   4      118.40      112.32      1.20 o 
  -3   2   4     1840.11     1984.96     16.03 o 
  -2   2   4     1195.34     1269.26     10.03 o 
  -1   2   4     1538.10     1569.19     15.53 o 
   0   2   4      215.38      206.31      2.35 o 
   1   2   4       45.30       46.82      0.82 o 
   2   2   4        0.34       -0.01      0.28 o 
   3   2   4      235.97      218.49      2.87 o 
   4   2   4        4.24        2.78      0.46 o 
   5   2   4      109.65      108.11      1.76 o 
   6   2   4        0.90        0.22      0.68 o 
   7   2   4       34.60       35.58      2.28 o 
   8   2   4       38.50       39.18      2.52 o 
   9   2   4       11.72       12.94      1.84 o 
  10   2   4        2.48        1.20      1.48 o 
  11   2   4        0.00        1.13      1.68 o 
 -15   3   4        1.85        3.11      4.28 o 
 -14   3   4        2.29        2.61      4.10 o 
 -13   3   4       24.51       28.38      2.75 o 
 -12   3   4       53.22       55.68      3.34 o 
 -11   3   4        1.20        1.24      1.55 o 
 -10   3   4        0.90        0.59      1.11 o 
  -9   3   4      131.18      126.37      2.79 o 
  -8   3   4      939.07      884.55      9.59 o 
  -7   3   4       79.40       91.41      1.69 o 
  -6   3   4      137.58      155.58      1.81 o 
  -5   3   4      261.90      270.43      2.38 o 
  -4   3   4      479.52      526.45      4.28 o 
  -3   3   4      437.45      449.89      4.37 o 
  -2   3   4      473.93      594.26      5.09 o 
  -1   3   4        1.12        0.28      0.37 o 
   0   3   4     1172.31     1238.65     11.30 o 
   1   3   4        0.64        0.81      0.22 o 
   2   3   4      291.43      306.58      2.92 o 
   3   3   4      685.40      734.11      6.31 o 
   4   3   4      311.90      298.21      3.14 o 
   5   3   4       19.37       17.93      0.83 o 
   6   3   4       60.83       58.41      2.11 o 
   7   3   4      196.14      182.54      4.53 o 
   8   3   4        0.01       -0.65      1.17 o 
   9   3   4        4.48        4.14      1.52 o 
  10   3   4       58.16       63.80      3.28 o 
  11   3   4       19.66       16.65      6.58 o 
 -15   4   4       12.94       23.02      3.95 o 
 -14   4   4       13.41       14.99      2.28 o 
 -13   4   4        8.33        7.61      2.06 o 
 -12   4   4       41.43       42.29      3.10 o 
 -11   4   4        0.38       -1.46      1.46 o 
 -10   4   4       32.49       32.30      2.52 o 
  -9   4   4      222.13      227.40      3.98 o 
  -8   4   4      807.46      776.27      8.57 o 
  -7   4   4      268.29      306.01      3.05 o 
  -6   4   4      554.49      573.37      5.32 o 
  -5   4   4      301.93      323.30      2.84 o 
  -4   4   4       43.69       63.63      0.90 o 
  -3   4   4       20.75       18.82      0.51 o 
  -2   4   4      492.80      513.30      4.88 o 
  -1   4   4      137.95      144.65      1.72 o 
   0   4   4      737.45      829.02      8.15 o 
   1   4   4      200.26      231.16      2.50 o 
   2   4   4      695.71      696.23      5.92 o 
   3   4   4       38.47       39.86      0.91 o 
   4   4   4      164.24      154.23      2.08 o 
   5   4   4       28.19       32.01      1.04 o 
   6   4   4       88.27       74.83      2.33 o 
   7   4   4      146.44      129.00      3.74 o 
   8   4   4        5.60        4.24      1.39 o 
   9   4   4       40.58       41.34      2.97 o 
  10   4   4       29.19       26.68      2.95 o 
  11   4   4        0.00        1.08      2.24 o 
 -15   5   4        1.04       11.13      3.07 o 
 -14   5   4        0.90        4.90      2.02 o 
 -13   5   4        1.44        4.16      1.88 o 
 -12   5   4       12.64       20.01      2.38 o 
 -11   5   4       16.97       10.77      1.97 o 
 -10   5   4       23.19       20.23      2.13 o 
  -9   5   4      320.11      306.60      6.88 o 
  -8   5   4      226.77      208.18      3.31 o 
  -7   5   4      235.52      252.49      2.73 o 
  -6   5   4      435.31      434.56      3.90 o 
  -5   5   4       24.00       27.18      0.63 o 
  -4   5   4     1004.00     1095.68      8.78 o 
  -3   5   4       55.41       65.72      0.90 o 
  -2   5   4      417.65      476.52      4.37 o 
  -1   5   4      225.20      254.32      2.69 o 
   0   5   4      830.68      825.57      8.15 o 
   1   5   4       17.78       21.50      0.64 o 
   2   5   4       85.63       95.49      1.27 o 
   3   5   4      514.22      524.72      4.65 o 
   4   5   4     1054.02     1015.90      9.28 o 
   5   5   4       45.77       52.48      1.33 o 
   6   5   4       30.05       25.63      1.56 o 
   7   5   4       92.67       90.29      3.16 o 
   8   5   4        6.20        4.48      1.45 o 
   9   5   4        0.02       -1.49      1.49 o 
  10   5   4        0.85        1.53      1.85 o 
  11   5   4       12.26       18.72      3.35 o 
 -14   6   4        0.05        4.13      4.24 o 
 -13   6   4        1.57        4.57      2.28 o 
 -12   6   4       32.22       36.27      3.87 o 
 -11   6   4        7.48        5.74      2.11 o 
 -10   6   4       11.33        6.83      1.65 o 
  -9   6   4      262.60      238.56      4.62 o 
  -8   6   4      122.42      120.93      2.49 o 
  -7   6   4      110.36      105.73      1.69 o 
  -6   6   4      292.57      298.16      2.75 o 
  -5   6   4      554.38      544.66      4.45 o 
  -4   6   4        6.38       11.51      0.42 o 
  -3   6   4      248.16      257.99      2.30 o 
  -2   6   4      182.53      199.21      2.13 o 
  -1   6   4      994.42     1202.64     11.54 o 
   0   6   4      489.63      556.06      5.71 o 
   1   6   4      308.69      297.38      3.42 o 
   2   6   4      128.91      116.17      1.52 o 
   3   6   4        0.08        0.25      0.34 o 
   4   6   4     1237.31     1191.92     10.75 o 
   5   6   4        0.71       -0.18      0.57 o 
   6   6   4        1.82        1.50      1.08 o 
   7   6   4       96.93      102.79      4.32 o 
   8   6   4        0.00        1.54      1.24 o 
   9   6   4       56.47       49.76      4.23 o 
  10   6   4        0.10        1.60      1.89 o 
  11   6   4       30.84       28.14      5.06 o 
 -14   7   4       18.80       22.34      4.18 o 
 -13   7   4        3.75        5.14      2.13 o 
 -12   7   4       10.65       15.47      2.89 o 
 -11   7   4       35.81       28.14      3.22 o 
 -10   7   4       25.82       22.56      2.28 o 
  -9   7   4       23.47       24.10      1.59 o 
  -8   7   4       12.53       14.78      1.19 o 
  -7   7   4       72.37       63.02      1.34 o 
  -6   7   4      394.48      399.23      4.07 o 
  -5   7   4      230.63      245.69      2.26 o 
  -4   7   4      457.01      481.03      3.99 o 
  -3   7   4      265.76      256.59      2.77 o 
  -2   7   4     1115.14     1202.44      9.97 o 
  -1   7   4     2226.37     2405.76     22.48 o 
   0   7   4      561.44      611.99      5.70 o 
   1   7   4        1.72        3.08      0.53 o 
   2   7   4       92.99       82.88      1.42 o 
   3   7   4      471.53      473.36      4.48 o 
   4   7   4       67.20       53.52      1.29 o 
   5   7   4       53.13       54.39      1.62 o 
   6   7   4       83.05       76.77      2.76 o 
   7   7   4      122.88      112.74      3.49 o 
   8   7   4        0.11        1.37      1.66 o 
   9   7   4       24.13       24.16      2.77 o 
  10   7   4       26.64       37.07      3.82 o 
  11   7   4        6.97       13.48      3.57 o 
 -14   8   4        4.16        9.82      3.04 o 
 -13   8   4       18.97       21.20      5.17 o 
 -12   8   4       45.45       44.22      4.38 o 
 -11   8   4        8.33        8.84      2.33 o 
 -10   8   4        2.42        1.39      1.74 o 
  -9   8   4        1.78        2.25      1.60 o 
  -8   8   4      134.25      124.52      2.72 o 
  -7   8   4      768.57      755.89      8.52 o 
  -6   8   4       27.72       26.85      0.92 o 
  -5   8   4      151.14      142.40      1.84 o 
  -4   8   4      268.14      252.98      2.40 o 
  -3   8   4     2301.51     2368.05     20.76 o 
  -2   8   4      195.22      216.88      2.32 o 
  -1   8   4        9.89        8.43      0.55 o 
   0   8   4      372.89      383.02      4.11 o 
   1   8   4       18.63       30.79      1.01 o 
   2   8   4      939.96      852.75      8.54 o 
   3   8   4     1013.84      957.69     10.18 o 
   4   8   4      686.22      660.77      6.70 o 
   5   8   4        9.28        9.62      0.88 o 
   6   8   4       12.03       12.43      1.47 o 
   7   8   4        2.28        2.23      2.11 o 
   8   8   4      165.63      154.24      5.31 o 
   9   8   4        8.11        4.93      2.07 o 
  10   8   4        1.36       -1.39      1.94 o 
 -14   9   4       11.54       18.18      4.03 o 
 -13   9   4       21.67       23.19      4.86 o 
 -12   9   4       13.31       17.95      2.95 o 
 -11   9   4        0.22        3.34      2.10 o 
 -10   9   4       23.20       26.68      3.12 o 
  -9   9   4        7.75        7.69      1.35 o 
  -8   9   4        1.04       -0.15      0.92 o 
  -7   9   4      199.18      192.07      3.34 o 
  -6   9   4      114.81      119.27      2.08 o 
  -5   9   4      470.75      465.17      5.37 o 
  -4   9   4      407.22      417.57      4.55 o 
  -3   9   4      151.17      187.41      2.36 o 
  -2   9   4        8.21        9.38      0.41 o 
  -1   9   4      212.73      225.00      2.65 o 
   0   9   4      213.83      227.97      2.55 o 
   1   9   4      598.95      547.18      5.68 o 
   2   9   4        7.44        7.29      0.66 o 
   3   9   4      486.62      434.33      5.68 o 
   4   9   4       80.52       78.32      1.54 o 
   5   9   4      146.17      144.75      2.79 o 
   6   9   4       27.86       27.88      1.94 o 
   7   9   4       79.47       79.03      3.64 o 
   8   9   4       16.01       12.95      2.26 o 
   9   9   4       15.47       15.52      2.55 o 
  10   9   4       17.71       14.75      2.61 o 
 -14  10   4        0.70        8.17      3.30 o 
 -13  10   4       54.58       57.03     11.40 o 
 -12  10   4       68.06       66.66      8.09 o 
 -11  10   4       34.74       31.41      3.32 o 
 -10  10   4       39.82       39.68      4.23 o 
  -9  10   4        0.34       -0.78      1.10 o 
  -8  10   4        1.25        2.16      0.90 o 
  -7  10   4       20.57       18.21      1.17 o 
  -6  10   4      333.68      330.83      4.49 o 
  -5  10   4      191.19      202.44      3.08 o 
  -4  10   4      345.98      332.37      4.10 o 
  -3  10   4      176.32      194.91      2.22 o 
  -2  10   4      128.00      142.22      1.80 o 
  -1  10   4       43.92       51.98      1.21 o 
   0  10   4      269.91      302.91      3.24 o 
   1  10   4       52.30       48.75      1.24 o 
   2  10   4     1700.98     1632.34     17.63 o 
   3  10   4      444.67      448.79      5.36 o 
   4  10   4       48.81       46.25      1.79 o 
   5  10   4       45.00       45.43      1.86 o 
   6  10   4       51.62       47.61      3.64 o 
   7  10   4        1.07        2.98      1.64 o 
   8  10   4       20.59       20.80      3.15 o 
   9  10   4        0.51       -0.31      1.74 o 
  10  10   4        1.49       -0.33      1.98 o 
 -14  11   4        7.02       15.69      3.67 o 
 -13  11   4        4.59        7.81      2.39 o 
 -12  11   4        0.93        0.14      2.21 o 
 -11  11   4        0.06       -0.59      2.36 o 
 -10  11   4       35.71       32.83      3.46 o 
  -9  11   4        0.12       -0.70      2.03 o 
  -8  11   4       86.29       83.67      2.84 o 
  -7  11   4      357.11      314.38      5.25 o 
  -6  11   4      100.56      103.82      2.45 o 
  -5  11   4       39.13       27.14      1.33 o 
  -4  11   4      276.95      281.03      3.55 o 
  -3  11   4      105.95       97.81      1.90 o 
  -2  11   4        3.50        4.28      0.46 o 
  -1  11   4        5.91        7.25      0.64 o 
   0  11   4      141.83      134.07      1.91 o 
   1  11   4      142.16      122.01      2.18 o 
   2  11   4       39.73       52.07      1.55 o 
   3  11   4       10.57        6.59      0.77 o 
   4  11   4      207.98      213.22      3.95 o 
   5  11   4       25.42       30.49      1.94 o 
   6  11   4        5.06        5.45      2.29 o 
   7  11   4       89.34       91.01      4.95 o 
   8  11   4       12.80       13.42      5.04 o 
   9  11   4        0.03        5.02      2.03 o 
  10  11   4        3.97        4.71      2.43 o 
 -13  12   4       33.01       38.79      5.47 o 
 -12  12   4       39.09       46.26      8.80 o 
 -11  12   4       17.54       16.22      2.96 o 
 -10  12   4       19.02       16.95      2.89 o 
  -9  12   4      339.62      308.31      9.14 o 
  -8  12   4       97.16       94.43      2.61 o 
  -7  12   4      220.55      196.89      3.87 o 
  -6  12   4       20.22       18.44      1.08 o 
  -5  12   4      130.59      131.23      2.91 o 
  -4  12   4      136.59      134.02      2.62 o 
  -3  12   4       56.07       58.01      1.68 o 
  -2  12   4        0.74        1.22      0.57 o 
  -1  12   4      128.11      123.78      2.03 o 
   0  12   4       13.98       16.41      0.90 o 
   1  12   4        2.80        6.50      0.83 o 
   2  12   4      185.79      178.45      3.05 o 
   3  12   4      222.22      222.36      3.94 o 
   4  12   4       72.63       68.11      3.19 o 
   5  12   4        9.97        9.27      1.37 o 
   6  12   4        1.32        0.70      1.46 o 
   7  12   4        0.57        2.03      1.71 o 
   8  12   4        8.09       10.27      2.31 o 
   9  12   4        0.27       -1.95      3.57 o 
  10  12   4        5.67       10.59      3.06 o 
 -13  13   4        0.36        8.24      2.55 o 
 -12  13   4      115.88      129.74      6.25 o 
 -11  13   4        1.42        0.76      2.28 o 
 -10  13   4        0.40       -2.17      2.20 o 
  -9  13   4        8.94        7.49      2.39 o 
  -8  13   4        0.02        1.00      1.40 o 
  -7  13   4       23.42       23.49      1.47 o 
  -6  13   4        5.29        2.43      0.85 o 
  -5  13   4       51.12       47.51      2.78 o 
  -4  13   4       19.85       16.80      1.13 o 
  -3  13   4       72.52       67.24      1.84 o 
  -2  13   4        5.33        5.16      0.73 o 
  -1  13   4      160.31      152.91      2.36 o 
   0  13   4       19.85       20.66      1.10 o 
   1  13   4      326.56      308.26      4.84 o 
   2  13   4       61.43       65.52      1.94 o 
   3  13   4      455.37      429.81      7.40 o 
   4  13   4        4.49        6.36      1.22 o 
   5  13   4       11.49        7.25      2.46 o 
   6  13   4       74.26       86.39      4.28 o 
   7  13   4        3.38        1.45      2.03 o 
   8  13   4       21.20       12.70      5.36 o 
   9  13   4       34.23       24.46      3.57 o 
 -13  14   4       21.24       31.26      5.08 o 
 -12  14   4       42.22       47.24      6.23 o 
 -11  14   4       17.88       14.93      3.01 o 
 -10  14   4        2.83        3.45      2.34 o 
  -9  14   4        7.72        5.77      3.75 o 
  -8  14   4      169.87      166.04      4.78 o 
  -7  14   4        2.98        4.68      1.19 o 
  -6  14   4        8.48        9.17      1.02 o 
  -5  14   4       99.71      100.13      2.38 o 
  -4  14   4      333.40      303.66      4.63 o 
  -3  14   4       19.68       14.69      1.07 o 
  -2  14   4       15.35        8.46      0.82 o 
  -1  14   4        4.62        7.49      0.81 o 
   0  14   4        1.64        3.58      0.71 o 
   1  14   4      647.03      589.03     10.40 o 
   2  14   4       35.07       43.75      2.29 o 
   3  14   4       24.32       19.27      1.76 o 
   4  14   4      284.83      268.43      7.07 o 
   5  14   4       59.76       55.39      3.92 o 
   6  14   4        9.22       15.89      2.57 o 
   7  14   4       77.79       79.39      4.62 o 
   8  14   4        9.28        8.79      2.54 o 
   9  14   4       22.20       26.88      6.13 o 
 -13  15   4        1.33        9.46      3.28 o 
 -12  15   4       16.35       24.29      3.58 o 
 -11  15   4        0.03        2.21      3.57 o 
 -10  15   4       88.51       91.44      5.24 o 
  -9  15   4       11.51       13.34      3.18 o 
  -8  15   4       15.88       19.42      2.06 o 
  -7  15   4        5.63        2.16      1.37 o 
  -6  15   4       73.39       72.41      2.33 o 
  -5  15   4      177.69      171.79      3.61 o 
  -4  15   4      143.52      129.83      2.99 o 
  -3  15   4       51.86       45.96      1.49 o 
  -2  15   4        0.20       -0.55      0.65 o 
  -1  15   4        3.09        5.91      0.98 o 
   0  15   4       50.68       50.28      2.00 o 
   1  15   4       82.66       73.91      3.20 o 
   2  15   4        8.72       12.35      1.49 o 
   3  15   4       30.68       26.37      3.11 o 
   4  15   4        9.49       15.40      2.14 o 
   5  15   4      168.57      162.28      8.46 o 
   6  15   4       14.75       28.52      4.42 o 
   7  15   4        9.76       11.70      2.65 o 
   8  15   4       25.65       23.30      3.29 o 
   9  15   4        0.21       -1.96      1.96 o 
 -12  16   4       50.02       61.23     12.27 o 
 -11  16   4        2.23        2.31      2.41 o 
 -10  16   4        3.16        2.40      2.50 o 
  -9  16   4        0.00        1.01      2.22 o 
  -8  16   4        9.03        9.45      1.78 o 
  -7  16   4       16.73       13.46      1.79 o 
  -6  16   4        1.86        2.72      0.97 o 
  -5  16   4       50.23       47.75      2.29 o 
  -4  16   4       23.15       27.94      1.89 o 
  -3  16   4       29.02       29.92      1.56 o 
  -2  16   4       30.63       19.65      1.32 o 
  -1  16   4      687.80      619.63     11.94 o 
   0  16   4       49.73       55.11      4.88 o 
   1  16   4      150.49      127.89      4.65 o 
   2  16   4       65.04       65.35      4.45 o 
   3  16   4        0.81        0.34      1.97 o 
   4  16   4       84.16       72.89      8.95 o 
   5  16   4        1.77        2.49      2.43 o 
   6  16   4        8.03       -1.33      2.92 o 
   7  16   4        5.99       -2.51      2.51 o 
   8  16   4        0.01       -2.70      2.70 o 
   9  16   4       13.95       10.79      3.42 o 
 -12  17   4        8.12       17.09      6.00 o 
 -11  17   4        5.40        4.18      2.66 o 
 -10  17   4       18.53       21.68      3.50 o 
  -9  17   4       69.18       77.74      4.91 o 
  -8  17   4       54.60       53.26      3.08 o 
  -7  17   4       53.57       56.66      3.60 o 
  -6  17   4       63.70       58.85      2.54 o 
  -5  17   4      326.76      318.84      6.15 o 
  -4  17   4       24.42       22.60      1.80 o 
  -3  17   4       12.02       10.68      1.25 o 
  -2  17   4       12.91       17.70      1.29 o 
  -1  17   4       10.27        7.51      1.14 o 
   0  17   4      128.33      109.89      6.35 o 
   1  17   4      118.67      109.01      6.30 o 
   2  17   4        0.51        1.60      1.23 o 
   3  17   4        0.03       -1.41      1.41 o 
   4  17   4       10.15        2.35      4.29 o 
   5  17   4       11.28       -1.61      2.77 o 
   6  17   4      165.16      164.98      6.60 o 
   7  17   4        0.19       -0.15      2.71 o 
   8  17   4        7.84        0.30      2.95 o 
 -11  18   4        5.72        8.12      2.83 o 
 -10  18   4        0.33        0.61      7.32 o 
  -9  18   4        2.36        1.88      5.50 o 
  -8  18   4        0.25        0.31      1.49 o 
  -7  18   4       20.48       23.03      2.29 o 
  -6  18   4       73.36       71.12      2.76 o 
  -5  18   4      150.54      147.99      3.86 o 
  -4  18   4        0.49       -0.76      1.09 o 
  -3  18   4      145.14      136.60      3.24 o 
  -2  18   4      118.36      112.21      4.61 o 
  -1  18   4       29.07       28.00      3.84 o 
   0  18   4        1.89        1.76      2.03 o 
   1  18   4       22.46       23.95      3.77 o 
   2  18   4        6.93        7.90      2.69 o 
   3  18   4       86.81       81.60      3.99 o 
   4  18   4       11.83       10.04      1.82 o 
   5  18   4       45.75       45.05      6.40 o 
   6  18   4        1.65        6.55      3.87 o 
   8  18   4        1.15        6.35      2.45 o 
 -11  19   4       23.57       33.68      3.79 o 
 -10  19   4        0.23        1.12      2.60 o 
  -9  19   4      200.93      203.79      7.76 o 
  -8  19   4        9.41       12.22      2.13 o 
  -7  19   4        9.22        7.88      1.80 o 
  -6  19   4       59.82       56.29      2.57 o 
  -5  19   4        2.37        2.96      1.25 o 
  -4  19   4        0.03       -1.77      1.77 o 
  -3  19   4      345.70      341.43      9.21 o 
  -2  19   4       18.56       12.06      2.33 o 
  -1  19   4        0.11       -1.58      1.58 o 
   0  19   4       50.12       47.00      4.52 o 
   1  19   4       27.86       22.72      3.32 o 
   2  19   4       22.05       23.91      2.99 o 
   3  19   4        8.79        7.89      2.24 o 
   4  19   4       12.72       16.79      2.27 o 
   5  19   4        6.26        4.30      2.28 o 
   6  19   4       66.73       65.27      4.51 o 
 -10  20   4        3.76        6.81      2.70 o 
  -9  20   4       16.92       19.04      3.14 o 
  -8  20   4       92.69       95.28      4.08 o 
  -7  20   4       76.23       66.82      4.12 o 
  -6  20   4      114.96      119.20      4.17 o 
  -5  20   4       50.49       49.27      2.93 o 
  -4  20   4       34.99       31.71      2.58 o 
  -3  20   4        0.09        3.00      2.62 o 
  -2  20   4       25.28       19.08      2.77 o 
  -1  20   4        0.39        0.84      1.76 o 
   0  20   4        0.50       -0.55      1.75 o 
   1  20   4       90.05       81.55      5.24 o 
   2  20   4        4.32        1.99      3.02 o 
   3  20   4       11.96        8.53      2.45 o 
   4  20   4       51.14       58.99      4.26 o 
   5  20   4       19.13       11.84      4.20 o 
   6  20   4        0.55       -1.42      1.90 o 
   7  20   4      128.70      149.89      9.23 o 
 -10  21   4       29.18       39.26      5.39 o 
  -9  21   4       16.77       22.76      4.79 o 
  -8  21   4       32.82       28.35      3.25 o 
  -7  21   4        0.67        0.60      1.95 o 
  -6  21   4       12.61       17.80      2.57 o 
  -5  21   4        5.49        1.37      1.47 o 
  -4  21   4       12.77        9.47      2.21 o 
  -3  21   4      179.85      188.67     14.55 o 
  -2  21   4       24.32       18.13      2.88 o 
  -1  21   4        1.38       -1.82      2.40 o 
   0  21   4        7.46        4.08      2.11 o 
   1  21   4        0.85        1.51      2.00 o 
   2  21   4       29.34       26.75      3.22 o 
   3  21   4       20.92       20.53      2.98 o 
   4  21   4      183.27      189.29      7.04 o 
   5  21   4       19.51       21.14      4.63 o 
   6  21   4        7.86       11.88      4.04 o 
  -9  22   4        4.05       11.69      4.02 o 
  -8  22   4        2.68        8.31      2.33 o 
  -7  22   4        9.25       14.02      2.67 o 
  -6  22   4        2.92        3.22      1.65 o 
  -5  22   4       60.53       72.40      5.42 o 
  -4  22   4        0.06        1.70      1.93 o 
  -3  22   4       14.93       19.22      5.03 o 
  -2  22   4       16.45       13.86      2.61 o 
  -1  22   4        1.55        1.86      2.18 o 
   0  22   4       50.18       48.95      5.17 o 
   1  22   4        0.98        1.83      1.92 o 
   2  22   4        7.97        7.49      2.41 o 
   3  22   4       15.21       20.08      3.11 o 
   4  22   4       11.81       15.73      2.87 o 
   5  22   4        0.03        0.43      3.40 o 
   6  22   4        0.56        6.07      3.61 o 
  -9  23   4       22.29       34.82      4.91 o 
  -8  23   4       26.27       34.96      5.23 o 
  -7  23   4        8.85        9.87      2.54 o 
  -6  23   4       23.40       28.21      3.09 o 
  -5  23   4       33.62       35.92      3.36 o 
  -4  23   4        7.74       12.31      2.41 o 
  -3  23   4       17.63       14.50      2.82 o 
  -2  23   4      105.59       99.51      5.06 o 
  -1  23   4       61.37       65.99      8.35 o 
   0  23   4       51.01       58.26      4.22 o 
   1  23   4       22.23       28.84      3.43 o 
   2  23   4        6.91        7.68      2.67 o 
   3  23   4       92.82       95.56      5.17 o 
   4  23   4        1.34        4.63      2.17 o 
   5  23   4       19.66       29.29      4.92 o 
  -8  24   4        0.51       -2.56      2.56 o 
  -7  24   4       16.35       12.66      3.73 o 
  -6  24   4        0.22        1.83      2.81 o 
  -5  24   4        3.36        4.99      1.96 o 
  -4  24   4        5.72        4.94      4.14 o 
  -3  24   4        5.85        9.20      3.60 o 
  -2  24   4        8.47       15.20      4.11 o 
  -1  24   4        6.92        7.73      2.42 o 
   0  24   4       49.02       48.57      4.14 o 
   1  24   4       12.19       17.70      2.97 o 
   2  24   4       35.53       39.67      3.88 o 
   3  24   4        3.34        5.44      2.29 o 
   4  24   4        0.05        5.36      2.94 o 
  -7  25   4        9.35        7.02      2.93 o 
  -6  25   4       20.17       18.97      4.08 o 
  -5  25   4        3.48        3.86      4.41 o 
  -4  25   4        6.63        4.47      4.85 o 
  -3  25   4        8.11       10.33      4.70 o 
  -2  25   4        0.43        0.42      3.50 o 
  -1  25   4        0.68        1.38      2.04 o 
   0  25   4       40.82       48.66      5.95 o 
   1  25   4       41.36       49.19      4.33 o 
   2  25   4       20.17       25.99      3.34 o 
   3  25   4        1.03        3.47      2.02 o 
  -5  26   4        0.44        6.04      1.86 o 
  -4  26   4       22.15       21.10      7.87 o 
  -3  26   4        0.06        2.25      1.96 o 
  -2  26   4        3.37        2.99      3.17 o 
  -1  26   4       26.42       18.70      3.11 o 
   0  26   4        8.32       12.21      2.68 o 
   1  26   4        3.03        3.02      2.08 o 
   2  26   4       18.53       19.71      2.95 o 
  -3  27   4        2.47        8.72      3.42 o 
  -2  27   4        3.76        4.20      3.22 o 
  -1  27   4       19.88       25.69      3.09 o 
 -15   1   5        0.12        2.99      2.59 o 
 -14   1   5        7.80       13.57      5.27 o 
 -13   1   5       43.57       47.95      4.17 o 
 -12   1   5       12.85       14.52      2.91 o 
 -11   1   5       41.49       47.76      2.46 o 
 -10   1   5        8.59        7.65      1.41 o 
  -9   1   5        6.53        6.57      1.02 o 
  -8   1   5       20.98       18.05      1.01 o 
  -7   1   5       94.40       87.13      1.24 o 
  -6   1   5       46.98       41.60      0.77 o 
  -5   1   5      327.06      338.78      2.80 o 
  -4   1   5        0.09        0.98      0.26 o 
  -3   1   5       16.82       10.18      0.41 o 
  -2   1   5     1131.59     1166.46      9.84 o 
  -1   1   5       18.08       28.68      0.80 o 
   0   1   5      349.38      385.40      4.05 o 
   1   1   5      197.90      217.83      2.52 o 
   2   1   5       45.05       51.00      1.09 o 
   3   1   5       12.35        9.48      0.69 o 
   4   1   5      204.53      199.48      2.59 o 
   5   1   5       98.91       94.03      2.57 o 
   6   1   5      230.43      214.66      5.53 o 
   7   1   5       76.07       59.72      3.15 o 
   8   1   5        7.71        7.19      1.99 o 
   9   1   5        0.01       -0.42      1.34 o 
  10   1   5        6.24        5.70      1.71 o 
 -15   2   5        7.99        4.21      2.72 o 
 -14   2   5        0.00        3.06      2.03 o 
 -13   2   5        7.58        8.39      2.01 o 
 -12   2   5       57.08       61.29      3.36 o 
 -11   2   5        0.07        0.69      1.17 o 
 -10   2   5       31.88       30.42      2.00 o 
  -9   2   5      162.50      157.81      3.51 o 
  -8   2   5       41.35       33.19      1.25 o 
  -7   2   5       88.67       88.32      1.23 o 
  -6   2   5      114.08      117.51      1.41 o 
  -5   2   5      214.88      235.27      2.17 o 
  -4   2   5      413.73      456.82      3.74 o 
  -3   2   5       48.51       59.25      0.83 o 
  -2   2   5       20.28       23.15      0.60 o 
  -1   2   5      973.04     1156.26     11.92 o 
   0   2   5       23.03       20.11      0.65 o 
   1   2   5       64.19       75.99      1.70 o 
   2   2   5       23.59       26.16      0.80 o 
   3   2   5       56.83       57.34      1.23 o 
   4   2   5      188.91      191.13      2.79 o 
   5   2   5      242.88      239.00      5.82 o 
   6   2   5      159.62      147.09      3.99 o 
   7   2   5        5.78        4.21      1.39 o 
   8   2   5       18.26       18.80      2.02 o 
   9   2   5       20.71       23.56      2.30 o 
  10   2   5        0.58        1.60      1.46 o 
 -14   3   5        0.41        5.56      1.93 o 
 -13   3   5        5.40       11.30      2.12 o 
 -12   3   5        2.55        3.85      1.73 o 
 -11   3   5        3.68        4.64      1.72 o 
 -10   3   5       48.01       48.77      2.36 o 
  -9   3   5       17.12       15.78      1.26 o 
  -8   3   5       22.25       16.53      1.00 o 
  -7   3   5        3.51        4.69      0.45 o 
  -6   3   5       78.13       74.99      1.14 o 
  -5   3   5        0.41        0.26      0.27 o 
  -4   3   5     1046.99     1118.37      9.73 o 
  -3   3   5      302.54      296.75      2.75 o 
  -2   3   5      110.89      103.31      1.41 o 
  -1   3   5     3431.46     3622.80     49.14 o 
   0   3   5      147.72      166.59      2.00 o 
   1   3   5      639.83      646.56      5.99 o 
   2   3   5      143.42      128.81      1.77 o 
   3   3   5        9.22        7.41      0.60 o 
   4   3   5      390.35      374.46      4.57 o 
   5   3   5      105.61      105.26      2.60 o 
   6   3   5       33.74       30.54      2.15 o 
   7   3   5       25.06       22.28      1.99 o 
   8   3   5        2.83        3.24      1.42 o 
   9   3   5        0.09       -1.29      1.29 o 
  10   3   5       20.02       22.66      2.35 o 
 -15   4   5        0.00       12.52      3.12 o 
 -14   4   5        2.00        5.97      2.27 o 
 -13   4   5       17.26       16.11      2.39 o 
 -12   4   5       38.48       45.05      3.13 o 
 -11   4   5       43.32       43.66      2.99 o 
 -10   4   5       27.15       26.94      2.33 o 
  -9   4   5      107.13       99.37      2.88 o 
  -8   4   5      182.94      184.48      2.90 o 
  -7   4   5        8.59       12.32      0.62 o 
  -6   4   5      134.44      148.98      1.73 o 
  -5   4   5      145.77      131.55      1.55 o 
  -4   4   5      662.18      668.10      6.35 o 
  -3   4   5       33.73       34.37      0.69 o 
  -2   4   5       51.38       49.09      0.97 o 
  -1   4   5      398.46      447.71      5.44 o 
   0   4   5      492.78      489.15      4.96 o 
   1   4   5      131.84      164.47      2.26 o 
   2   4   5      480.44      477.23      4.71 o 
   3   4   5       52.58       49.96      1.23 o 
   4   4   5      732.96      706.36      7.61 o 
   5   4   5        7.97        6.54      1.06 o 
   6   4   5        0.03        0.27      1.09 o 
   7   4   5       16.82       20.00      2.43 o 
   8   4   5        0.00       -1.19      1.19 o 
   9   4   5        0.85        0.55      1.38 o 
  10   4   5        2.06        4.61      1.98 o 
 -14   5   5        1.24        5.81      5.65 o 
 -13   5   5        8.78        9.10      2.59 o 
 -12   5   5       18.78       18.22      2.30 o 
 -11   5   5        6.84        8.41      1.84 o 
 -10   5   5        8.48       10.01      1.78 o 
  -9   5   5       51.71       57.02      2.26 o 
  -8   5   5      692.70      635.43      7.25 o 
  -7   5   5      613.15      599.32      5.68 o 
  -6   5   5      115.13      123.78      1.54 o 
  -5   5   5       18.20       24.26      0.70 o 
  -4   5   5       28.47       22.66      0.58 o 
  -3   5   5      939.80     1034.97      9.08 o 
  -2   5   5     1179.26     1299.62     12.40 o 
  -1   5   5      233.74      265.54      3.01 o 
   0   5   5       97.20       98.38      1.47 o 
   1   5   5       81.85       82.89      1.46 o 
   2   5   5        1.30        0.24      0.39 o 
   3   5   5      130.92      135.33      2.24 o 
   4   5   5     1002.40      950.67      9.87 o 
   5   5   5       61.94       56.85      1.99 o 
   6   5   5      106.54      108.67      3.44 o 
   7   5   5        0.90       -1.05      1.05 o 
   8   5   5        0.51        1.03      1.39 o 
   9   5   5        4.14        4.32      1.58 o 
  10   5   5        4.80        7.52      2.29 o 
 -15   6   5        0.00       10.24      2.97 o 
 -14   6   5        0.00        4.47      2.14 o 
 -13   6   5        0.58        0.47      2.16 o 
 -12   6   5       45.25       51.16      4.32 o 
 -11   6   5        4.96        3.25      1.67 o 
 -10   6   5        4.00        0.66      1.07 o 
  -9   6   5       96.60       85.85      4.09 o 
  -8   6   5      239.83      224.57      3.92 o 
  -7   6   5      524.16      541.81      5.33 o 
  -6   6   5      310.43      320.06      3.04 o 
  -5   6   5      201.17      201.85      2.52 o 
  -4   6   5       19.91       22.12      0.58 o 
  -3   6   5       77.56       77.44      1.00 o 
  -2   6   5       91.90      114.98      1.61 o 
  -1   6   5      553.02      541.31      5.94 o 
   0   6   5        8.82        2.65      0.42 o 
   1   6   5      130.61      132.83      1.94 o 
   2   6   5     1045.67     1007.06     10.15 o 
   3   6   5       10.66        9.30      0.79 o 
   4   6   5      114.20      118.13      2.44 o 
   5   6   5        5.17        6.28      1.07 o 
   6   6   5       28.82       25.22      2.41 o 
   7   6   5       34.61       36.44      2.44 o 
   8   6   5        1.18       -0.09      1.32 o 
   9   6   5        0.00       -1.51      1.70 o 
  10   6   5       20.09       21.95      4.60 o 
 -14   7   5        3.54        5.21      5.18 o 
 -13   7   5       16.21       16.62      2.93 o 
 -12   7   5       34.84       37.87      5.18 o 
 -11   7   5      151.61      125.87     24.38 o 
 -10   7   5      452.44      439.59     11.60 o 
  -9   7   5      171.84      162.52      4.19 o 
  -8   7   5      286.43      324.15      5.05 o 
  -7   7   5      367.24      352.91      4.47 o 
  -6   7   5       27.54       28.77      0.86 o 
  -5   7   5       74.26       61.25      1.08 o 
  -4   7   5        3.90        4.95      0.33 o 
  -3   7   5      415.14      417.42      4.14 o 
  -2   7   5       49.41       44.58      0.95 o 
  -1   7   5      746.90      799.28      7.92 o 
   0   7   5      505.84      529.42      6.31 o 
   1   7   5      182.18      189.90      2.92 o 
   2   7   5        3.27        4.32      0.66 o 
   3   7   5        9.96        7.38      0.76 o 
   4   7   5      317.79      317.57      4.66 o 
   5   7   5        0.78        1.05      0.84 o 
   6   7   5        0.05        1.67      1.29 o 
   7   7   5        0.20       -0.96      1.18 o 
   8   7   5       19.59       13.98      2.44 o 
   9   7   5        6.14        3.71      2.08 o 
  10   7   5       10.00       10.89      4.03 o 
 -14   8   5        1.71        8.03      4.71 o 
 -13   8   5       14.27       18.40      5.41 o 
 -12   8   5      135.08      124.37      9.15 o 
 -11   8   5        7.66        6.54      2.38 o 
 -10   8   5        5.50        4.16      2.11 o 
  -9   8   5        9.28        3.62      1.43 o 
  -8   8   5       63.56       58.51      2.96 o 
  -7   8   5        0.09        0.17      0.75 o 
  -6   8   5      140.98      134.09      1.98 o 
  -5   8   5      107.99      105.79      1.58 o 
  -4   8   5       26.48       34.98      0.73 o 
  -3   8   5       38.28       43.66      0.88 o 
  -2   8   5        1.61        0.65      0.39 o 
  -1   8   5       54.52       46.63      1.05 o 
   0   8   5       40.88       43.24      1.26 o 
   1   8   5        5.45        6.94      0.73 o 
   2   8   5      561.38      559.45      6.42 o 
   3   8   5      545.28      519.31      5.85 o 
   4   8   5       15.10       15.78      1.21 o 
   5   8   5        1.77        1.88      0.94 o 
   6   8   5        0.05       -0.58      1.05 o 
   7   8   5       15.75       19.04      2.34 o 
   8   8   5        9.39       10.63      2.24 o 
   9   8   5       11.43       13.13      2.76 o 
  10   8   5        7.76        5.43      3.21 o 
 -14   9   5        0.92        4.79      3.97 o 
 -13   9   5        3.91        2.37      2.36 o 
 -12   9   5        1.56       -1.19      2.16 o 
 -11   9   5       69.97       64.16      6.10 o 
 -10   9   5       57.10       57.66      5.36 o 
  -9   9   5      175.51      147.03      4.66 o 
  -8   9   5       61.67       58.52      1.89 o 
  -7   9   5      594.81      571.56      7.69 o 
  -6   9   5       80.46       81.49      1.56 o 
  -5   9   5      273.99      253.40      3.39 o 
  -4   9   5        0.89        2.05      0.41 o 
  -3   9   5       52.18       51.93      1.01 o 
  -2   9   5       74.39       72.50      1.40 o 
  -1   9   5       27.11       28.13      0.98 o 
   0   9   5      842.75      865.92      9.80 o 
   1   9   5        8.29        8.85      0.80 o 
   2   9   5      382.21      361.65      4.54 o 
   3   9   5      428.18      394.56      4.94 o 
   4   9   5       84.95       75.49      2.14 o 
   5   9   5        1.95        2.05      0.95 o 
   6   9   5       13.54       15.00      1.64 o 
   7   9   5      102.86      107.27      4.43 o 
   8   9   5       36.04       37.58      3.22 o 
   9   9   5       34.18       28.03      3.19 o 
  10   9   5        0.25       -1.37      2.33 o 
 -14  10   5        1.06        7.98      3.31 o 
 -13  10   5        0.21        4.07      3.27 o 
 -12  10   5        0.24        0.98      2.44 o 
 -11  10   5        2.61        5.84      2.24 o 
 -10  10   5       49.52       57.70      4.45 o 
  -9  10   5       23.17       30.18      2.49 o 
  -8  10   5       56.99       64.76      2.23 o 
  -7  10   5       74.83       70.99      2.05 o 
  -6  10   5       46.78       42.46      1.30 o 
  -5  10   5      253.83      243.43      3.52 o 
  -4  10   5       51.41       43.45      1.47 o 
  -3  10   5       13.31       13.42      0.75 o 
  -2  10   5       15.44       22.72      1.01 o 
  -1  10   5      194.38      166.39      2.44 o 
   0  10   5      103.11      104.54      2.00 o 
   1  10   5       16.47       17.80      1.03 o 
   2  10   5      367.10      336.14      4.52 o 
   3  10   5        0.51       -0.29      0.69 o 
   4  10   5       69.31       68.85      2.21 o 
   5  10   5       16.32       17.43      1.61 o 
   6  10   5        8.58        8.47      1.83 o 
   7  10   5       13.15       20.92      2.49 o 
   8  10   5        4.94        2.33      1.84 o 
   9  10   5       29.86       27.98      3.84 o 
 -14  11   5       26.47       31.13      5.02 o 
 -13  11   5        1.84        6.51      2.25 o 
 -12  11   5        6.70        8.41      2.87 o 
 -11  11   5        0.77       -0.07      2.07 o 
 -10  11   5       48.46       45.47      4.13 o 
  -9  11   5       15.97       20.07      2.84 o 
  -8  11   5      146.31      136.96      3.24 o 
  -7  11   5      145.62      146.63      2.94 o 
  -6  11   5        3.74        3.39      0.77 o 
  -5  11   5       66.53       69.12      1.93 o 
  -4  11   5       44.67       37.84      1.49 o 
  -3  11   5       60.18       71.73      1.72 o 
  -2  11   5       22.00       24.81      1.05 o 
  -1  11   5       31.92       30.42      1.17 o 
   0  11   5        3.41       10.21      0.81 o 
   1  11   5      791.63      732.68      8.60 o 
   2  11   5       31.03       32.78      1.43 o 
   3  11   5      260.72      262.42      4.58 o 
   4  11   5      193.86      187.63      3.79 o 
   5  11   5        0.36        1.14      1.34 o 
   6  11   5        0.11        0.87      1.42 o 
   7  11   5        4.76        7.80      2.00 o 
   8  11   5        1.33        2.40      1.94 o 
   9  11   5       19.98       24.54      4.62 o 
 -13  12   5        7.84       12.56      2.61 o 
 -12  12   5        2.69        0.70      2.54 o 
 -11  12   5        3.09        5.33      2.52 o 
 -10  12   5        9.06        9.59      2.56 o 
  -9  12   5       15.29       20.70      3.00 o 
  -8  12   5        1.19        3.72      1.37 o 
  -7  12   5       14.03       10.57      1.18 o 
  -6  12   5      722.51      707.96      9.28 o 
  -5  12   5      449.14      450.17      6.28 o 
  -4  12   5      224.48      223.89      3.70 o 
  -3  12   5      199.88      184.98      3.19 o 
  -2  12   5      182.19      152.67      2.65 o 
  -1  12   5        0.92        0.26      0.87 o 
   0  12   5       22.14       20.79      1.24 o 
   1  12   5       15.98       15.04      1.26 o 
   2  12   5      365.28      356.72      5.61 o 
   3  12   5        0.04        0.31      0.76 o 
   4  12   5       38.53       34.93      2.51 o 
   5  12   5       28.24       38.48      2.74 o 
   6  12   5        5.77        4.61      1.78 o 
   7  12   5       18.35       19.08      2.51 o 
   8  12   5       12.23       15.77      2.97 o 
   9  12   5       22.93       28.32      3.54 o 
 -13  13   5        0.07        0.88      2.09 o 
 -12  13   5       10.94       14.91      3.03 o 
 -11  13   5        0.13        1.20      2.34 o 
 -10  13   5       27.18       26.29      3.39 o 
  -9  13   5       32.02       33.20      4.65 o 
  -8  13   5       74.15       66.45      3.09 o 
  -7  13   5       13.45       14.01      1.17 o 
  -6  13   5      156.99      147.43      3.29 o 
  -5  13   5      304.89      325.46      4.94 o 
  -4  13   5        0.36        1.86      0.79 o 
  -3  13   5      154.74      141.02      2.58 o 
  -2  13   5       47.77       51.42      1.55 o 
  -1  13   5        7.08        2.12      0.63 o 
   0  13   5       41.59       38.94      1.60 o 
   1  13   5      255.27      245.73      4.71 o 
   2  13   5      131.58      119.44      3.08 o 
   3  13   5       27.77       22.62      2.46 o 
   4  13   5       33.16       34.16      2.13 o 
   5  13   5       20.92       16.18      2.05 o 
   6  13   5        3.77        4.88      1.77 o 
   7  13   5        0.01        1.21      1.70 o 
   8  13   5       17.83       13.08      5.20 o 
   9  13   5        0.56       -2.84      3.07 o 
 -13  14   5       24.88       43.42      5.96 o 
 -12  14   5        0.00        4.44      2.52 o 
 -11  14   5        0.00        2.04      2.40 o 
 -10  14   5        1.11       -0.98      6.13 o 
  -9  14   5        2.70        0.68      2.21 o 
  -8  14   5       95.60       76.60      4.08 o 
  -7  14   5      125.20      125.53      3.47 o 
  -6  14   5        0.05       -0.36      0.93 o 
  -5  14   5        7.18        5.67      0.93 o 
  -4  14   5       73.14       77.89      2.11 o 
  -3  14   5        9.05        8.68      0.88 o 
  -2  14   5       16.59       16.70      1.29 o 
  -1  14   5        1.35        0.51      0.68 o 
   0  14   5        4.69        1.29      0.79 o 
   1  14   5        0.29        0.02      0.76 o 
   2  14   5        6.00        4.92      1.28 o 
   3  14   5       21.95       25.17      2.05 o 
   4  14   5        0.07        0.23      1.57 o 
   5  14   5       13.46       18.38      2.65 o 
   6  14   5        1.87       -1.47      1.82 o 
   7  14   5        0.01        2.85      2.06 o 
   8  14   5        2.45        3.49      2.38 o 
 -13  15   5       10.49       13.96      3.80 o 
 -12  15   5       28.57       24.93      3.64 o 
 -11  15   5       62.56       70.12      5.09 o 
 -10  15   5        7.27        3.60      2.93 o 
  -9  15   5        4.09        2.52      2.36 o 
  -8  15   5       41.91       41.05      2.73 o 
  -7  15   5       16.69       15.55      2.12 o 
  -6  15   5       41.39       34.80      2.84 o 
  -5  15   5       33.69       34.81      2.00 o 
  -4  15   5        0.25        1.67      0.81 o 
  -3  15   5       44.74       44.30      1.66 o 
  -2  15   5      174.12      160.74      3.33 o 
  -1  15   5       46.97       33.18      2.88 o 
   0  15   5       19.38       13.68      1.74 o 
   1  15   5       17.75       15.17      1.64 o 
   2  15   5        5.38        5.06      1.30 o 
   3  15   5       16.84       18.04      1.84 o 
   4  15   5       59.14       63.00      2.97 o 
   5  15   5        0.48        0.30      2.05 o 
   6  15   5        2.05        1.41      2.46 o 
   7  15   5       26.29       21.32      4.38 o 
   8  15   5        0.67        4.62      2.81 o 
 -12  16   5       10.72       17.14      7.80 o 
 -11  16   5       38.46       38.52      4.17 o 
 -10  16   5       17.82       16.06      5.94 o 
  -9  16   5       15.35       13.78      2.97 o 
  -8  16   5       27.07       31.01      2.52 o 
  -7  16   5        1.83        3.07      1.47 o 
  -6  16   5       24.51       20.90      1.82 o 
  -5  16   5        0.22       -1.19      1.19 o 
  -4  16   5       19.98       16.81      1.37 o 
  -3  16   5      125.33      114.00      2.83 o 
  -2  16   5        5.09        7.52      1.15 o 
  -1  16   5        3.87        5.71      0.99 o 
   0  16   5       53.76       56.69      2.47 o 
   1  16   5        0.04        0.90      1.36 o 
   2  16   5       38.72       33.39      2.34 o 
   3  16   5        0.00        1.44      1.43 o 
   4  16   5       22.90       22.80      7.49 o 
   5  16   5        0.60        4.99      2.50 o 
   6  16   5       87.32      106.21      7.32 o 
   7  16   5        0.01        7.45      2.98 o 
   8  16   5       12.19       20.83      3.98 o 
 -12  17   5        7.29       10.91      2.77 o 
 -11  17   5        9.08       15.70      4.48 o 
 -10  17   5      108.89      107.53      5.82 o 
  -9  17   5        9.04        6.67      2.68 o 
  -8  17   5        0.05        2.08      1.52 o 
  -7  17   5       16.65       20.82      2.22 o 
  -6  17   5        0.83        1.95      1.26 o 
  -5  17   5       40.33       33.54      2.20 o 
  -4  17   5        1.52        0.07      1.06 o 
  -3  17   5        4.20        4.01      1.17 o 
  -2  17   5       45.24       50.68      1.97 o 
  -1  17   5       26.08       24.82      1.51 o 
   0  17   5        1.91        3.47      1.58 o 
   1  17   5        0.17        1.87      2.23 o 
   2  17   5       39.37       48.23      3.22 o 
   3  17   5        1.00        8.47      2.74 o 
   4  17   5       32.06       34.45      4.82 o 
   5  17   5       95.61      111.50      7.09 o 
   6  17   5       44.36       50.22      5.69 o 
 -12  18   5        0.39        8.25      3.36 o 
 -11  18   5       57.73       65.04      5.24 o 
 -10  18   5        0.65        2.76      2.65 o 
  -9  18   5       45.38       47.84      5.37 o 
  -8  18   5       49.13       49.36      3.09 o 
  -7  18   5       41.42       41.32      3.19 o 
  -6  18   5       35.15       37.91      2.32 o 
  -5  18   5       57.33       64.35      2.77 o 
  -4  18   5       36.76       31.69      1.91 o 
  -3  18   5       77.21       76.54      3.97 o 
  -2  18   5       69.82       58.25      2.19 o 
  -1  18   5       58.53       47.31      4.59 o 
   0  18   5      222.36      196.80      9.30 o 
   1  18   5        3.98        1.28      2.27 o 
   2  18   5        6.49        6.05      2.66 o 
   3  18   5       21.87       29.56      2.87 o 
   4  18   5       18.77       20.45      3.05 o 
   5  18   5       21.94       17.60      3.70 o 
   6  18   5        7.14       12.83      3.31 o 
   7  18   5        2.21       10.94      3.14 o 
 -11  19   5        2.43        5.86      3.07 o 
 -10  19   5       16.75       21.16      3.47 o 
  -9  19   5        9.80       12.33      4.09 o 
  -8  19   5       27.56       37.26      2.91 o 
  -7  19   5        0.88        1.72      1.58 o 
  -6  19   5       12.62       12.83      1.67 o 
  -5  19   5       13.16       14.36      1.55 o 
  -4  19   5      158.11      159.28      3.76 o 
  -3  19   5        0.79       -0.21      1.69 o 
  -2  19   5        0.18        0.36      2.07 o 
  -1  19   5        5.72        2.96      2.29 o 
   0  19   5       17.95       18.71      3.75 o 
   1  19   5       38.65       31.92      4.40 o 
   2  19   5       39.75       50.00      5.55 o 
   3  19   5       81.89      104.59      6.87 o 
   4  19   5      101.44       97.11      6.70 o 
   5  19   5        3.63       14.56     10.13 o 
   6  19   5      110.10      113.98      7.68 o 
 -11  20   5        6.77       11.57      3.73 o 
 -10  20   5        1.26        2.44      2.38 o 
  -9  20   5       65.16       58.73      6.21 o 
  -8  20   5        0.19        0.34      1.59 o 
  -7  20   5        6.63        7.68      1.83 o 
  -6  20   5       63.97       60.86      6.04 o 
  -5  20   5       38.14       30.94      2.64 o 
  -4  20   5        5.98        2.97      1.99 o 
  -3  20   5        5.15        2.35      2.11 o 
  -2  20   5        8.92        7.92      2.32 o 
  -1  20   5       11.20       17.09      2.73 o 
   0  20   5       37.63       40.13      4.93 o 
   1  20   5        4.92        1.69      2.51 o 
   2  20   5       12.67        7.03      3.08 o 
   3  20   5        0.10       -2.09      3.52 o 
   4  20   5        0.07       -1.85      1.85 o 
   5  20   5       22.03       28.08      5.57 o 
 -10  21   5        3.56        5.24      3.44 o 
  -9  21   5       19.85       13.29      4.52 o 
  -8  21   5       43.72       46.16      4.01 o 
  -7  21   5       69.57       64.71      8.44 o 
  -6  21   5       68.26       70.82      3.51 o 
  -5  21   5       79.38       73.04      3.63 o 
  -4  21   5       79.11       75.52      4.30 o 
  -3  21   5       31.76       35.76      3.53 o 
  -2  21   5        4.43        2.28      2.10 o 
  -1  21   5       36.89       32.33      3.52 o 
   0  21   5        8.18       11.80      2.54 o 
   1  21   5       11.35        7.94      2.52 o 
   2  21   5        1.45        3.94      2.28 o 
   3  21   5        6.97        5.35      2.45 o 
   4  21   5        9.85       15.89      2.93 o 
   5  21   5       54.26       66.19      7.35 o 
  -9  22   5        2.74        3.83      3.81 o 
  -8  22   5       38.84       43.15      3.97 o 
  -7  22   5       74.76       79.38      4.76 o 
  -6  22   5        0.69        0.64      1.52 o 
  -5  22   5       48.83       52.18      4.01 o 
  -4  22   5        6.77        6.64      2.13 o 
  -3  22   5       27.05       23.12      3.14 o 
  -2  22   5        2.81       -1.03      1.88 o 
  -1  22   5       56.94       55.92      4.15 o 
   0  22   5       13.99       14.77      2.88 o 
   1  22   5        0.73       -1.92      3.46 o 
   2  22   5        4.64        3.40      2.40 o 
   3  22   5       22.82       25.14      6.75 o 
   4  22   5        4.01        0.11      3.39 o 
   5  22   5       79.77       80.13      7.27 o 
  -8  23   5        1.93        3.66      2.27 o 
  -7  23   5        0.22        4.00      2.08 o 
  -6  23   5       15.90       18.68      2.61 o 
  -5  23   5        2.95        3.77      1.90 o 
  -4  23   5        5.24        2.28      2.02 o 
  -3  23   5       15.56       13.36      2.72 o 
  -2  23   5       43.29       44.90      4.09 o 
  -1  23   5       34.99       40.43      5.70 o 
   0  23   5        2.12        4.63      3.36 o 
   1  23   5        2.70        0.75      3.07 o 
   2  23   5       29.13       29.84      3.59 o 
   3  23   5        0.48       -1.91      3.04 o 
   4  23   5        2.86        7.56      3.67 o 
  -8  24   5        6.16        4.99      3.00 o 
  -7  24   5        0.09        1.78      2.68 o 
  -6  24   5        0.08        3.26      2.75 o 
  -5  24   5        2.38        2.25      1.85 o 
  -4  24   5        7.10        5.69      3.85 o 
  -3  24   5       74.15       69.77      4.54 o 
  -2  24   5        0.83        2.48      2.88 o 
  -1  24   5        4.48        5.61      2.51 o 
   0  24   5       17.04       18.58      6.46 o 
   1  24   5        2.52        5.87      2.54 o 
   2  24   5        2.11        4.80      2.40 o 
   3  24   5        0.00        0.81      1.94 o 
  -6  25   5        0.56       -0.23      2.33 o 
  -5  25   5        2.03        3.97      2.00 o 
  -4  25   5        1.34       -0.42      1.95 o 
  -3  25   5        9.72       14.65      3.27 o 
  -2  25   5      149.58      174.69     11.02 o 
  -1  25   5       25.53       26.80      3.53 o 
   0  25   5       13.95       18.10      3.09 o 
   1  25   5       17.82       12.90      2.76 o 
   2  25   5        4.52        1.69      2.09 o 
  -5  26   5       18.39       22.86      4.94 o 
  -4  26   5       24.02       28.83      4.73 o 
  -3  26   5        6.32       13.09      2.57 o 
  -2  26   5       12.38       15.99      2.89 o 
  -1  26   5       10.68       16.82      3.49 o 
   0  26   5        1.32        5.30      2.03 o 
 -15   0   6       20.08       18.08      4.86 o 
 -14   0   6        5.35        1.98      3.46 o 
 -13   0   6       38.23       48.79      6.34 o 
 -12   0   6        6.92        5.61      3.19 o 
 -11   0   6       64.38       64.58      3.93 o 
 -10   0   6      310.87      288.32      8.14 o 
  -9   0   6       85.98       85.43      3.33 o 
  -8   0   6       15.23       17.99      1.21 o 
  -7   0   6      248.67      283.66      3.87 o 
  -6   0   6      553.18      607.63      6.69 o 
  -5   0   6      227.74      214.02      3.30 o 
  -4   0   6      223.70      246.33      3.37 o 
  -3   0   6       51.97       67.74      1.53 o 
  -2   0   6      111.75      116.92      2.15 o 
  -1   0   6      311.55      336.34      5.88 o 
   0   0   6      150.96      151.56      2.93 o 
   1   0   6      114.48      111.04      2.51 o 
   2   0   6        5.79       10.49      1.05 o 
   3   0   6        2.76        1.67      0.84 o 
   4   0   6       63.69       72.28      3.47 o 
   5   0   6      246.89      238.31      5.95 o 
   6   0   6        0.37        5.32      1.94 o 
   7   0   6        8.71       10.39      2.41 o 
   8   0   6        9.72        7.52      2.42 o 
   9   0   6        1.46        2.70      3.59 o 
  10   0   6        0.03        2.46      2.48 o 
 -15   1   6        2.89        0.18      2.53 o 
 -14   1   6        7.82       10.77      2.98 o 
 -13   1   6       76.39       76.01      3.83 o 
 -12   1   6       18.83       19.96      2.33 o 
 -11   1   6       22.28       18.19      2.43 o 
 -10   1   6        0.00        1.20      1.18 o 
  -9   1   6      311.53      284.75      4.62 o 
  -8   1   6       53.62       57.48      1.35 o 
  -7   1   6       37.06       35.72      0.92 o 
  -6   1   6        0.09        1.19      0.46 o 
  -5   1   6       13.64       16.86      0.58 o 
  -4   1   6      654.20      700.86      5.70 o 
  -3   1   6      359.75      398.69      3.77 o 
  -2   1   6       53.44       56.39      0.96 o 
  -1   1   6       15.72       27.26      1.83 o 
   0   1   6      424.14      488.04      5.04 o 
   1   1   6      340.25      348.97      3.91 o 
   2   1   6       44.57       41.83      1.19 o 
   3   1   6        0.26        0.19      0.56 o 
   4   1   6        0.12       -0.86      0.86 o 
   5   1   6       98.43      100.55      2.88 o 
   6   1   6      317.13      306.96      6.51 o 
   7   1   6        0.16        1.85      1.30 o 
   8   1   6       21.60       18.77      2.10 o 
   9   1   6        2.99        2.27      0.95 o 
  10   1   6        3.23        7.68      4.74 o 
 -15   2   6        0.10       -0.29      2.41 o 
 -14   2   6        7.42        7.26      4.42 o 
 -13   2   6       42.39       46.07      3.34 o 
 -12   2   6       29.74       35.42      2.89 o 
 -11   2   6       73.63       78.45      2.95 o 
 -10   2   6       38.71       35.56      2.15 o 
  -9   2   6      180.83      180.07      3.44 o 
  -8   2   6       50.15       59.17      1.30 o 
  -7   2   6       18.90       23.87      0.71 o 
  -6   2   6      498.18      523.72      4.43 o 
  -5   2   6        5.89        5.06      0.44 o 
  -4   2   6     1999.96     2205.09     16.65 o 
  -3   2   6      279.91      320.80      2.94 o 
  -2   2   6      174.99      209.43      2.38 o 
  -1   2   6     1485.72     1537.87     15.16 o 
   0   2   6      144.85      152.44      2.40 o 
   1   2   6       99.21       94.62      1.67 o 
   2   2   6        8.39        7.20      0.67 o 
   3   2   6       24.78       22.22      1.03 o 
   4   2   6        7.36        3.43      0.92 o 
   5   2   6        0.00       -0.05      1.13 o 
   6   2   6        0.52        2.84      1.14 o 
   7   2   6        3.82        4.86      1.15 o 
   8   2   6        0.74        2.42      1.41 o 
   9   2   6        3.20        3.24      1.44 o 
 -15   3   6       21.51       20.53      5.13 o 
 -14   3   6        0.76        3.00      3.28 o 
 -13   3   6        8.83        9.54      2.39 o 
 -12   3   6       10.73       10.93      2.08 o 
 -11   3   6       62.92       67.77      3.40 o 
 -10   3   6       18.30       15.79      1.64 o 
  -9   3   6      134.35      129.46      2.87 o 
  -8   3   6       72.19       61.15      1.42 o 
  -7   3   6      167.71      183.43      2.03 o 
  -6   3   6       19.63       18.85      0.66 o 
  -5   3   6      103.53      115.12      1.53 o 
  -4   3   6        6.31       13.94      0.65 o 
  -3   3   6        3.46        8.23      0.46 o 
  -2   3   6       26.94       32.48      1.01 o 
  -1   3   6       58.18       77.52      2.07 o 
   0   3   6       38.17       42.24      1.12 o 
   1   3   6      188.35      197.18      2.27 o 
   2   3   6       61.79       71.25      1.73 o 
   3   3   6       84.20       81.62      1.90 o 
   4   3   6        1.66        0.61      0.77 o 
   5   3   6      435.03      407.16      7.77 o 
   6   3   6       47.58       54.83      2.84 o 
   7   3   6      147.81      132.89      4.15 o 
   8   3   6        0.45        1.41      1.40 o 
   9   3   6       11.06        9.99      1.76 o 
 -14   4   6       20.71       27.56      5.08 o 
 -13   4   6       27.38       34.17      2.99 o 
 -12   4   6       57.47       61.59      3.46 o 
 -11   4   6      269.91      256.53      6.60 o 
 -10   4   6       53.07       56.83      2.95 o 
  -9   4   6      836.60      818.38     10.44 o 
  -8   4   6      871.77      818.34      8.42 o 
  -7   4   6      104.11       99.94      1.46 o 
  -6   4   6      105.62      100.80      1.41 o 
  -5   4   6       12.13       14.57      0.65 o 
  -4   4   6      111.86       92.66      1.35 o 
  -3   4   6       92.13      113.51      1.57 o 
  -2   4   6      428.55      453.67      4.64 o 
  -1   4   6       13.86       19.00      0.81 o 
   0   4   6       12.25        9.36      0.66 o 
   1   4   6       63.31       66.29      1.67 o 
   2   4   6       26.11       25.33      1.20 o 
   3   4   6      242.48      254.36      3.51 o 
   4   4   6      382.82      367.89      5.71 o 
   5   4   6       13.16       11.79      1.33 o 
   6   4   6        0.54        1.39      1.24 o 
   7   4   6      102.04      100.86      3.66 o 
   8   4   6       26.24       27.70      2.43 o 
   9   4   6       37.02       39.90      3.62 o 
 -15   5   6        5.90       16.34      3.40 o 
 -14   5   6        0.00        3.64      3.74 o 
 -13   5   6        0.15        1.35      2.23 o 
 -12   5   6        2.04        5.02      2.38 o 
 -11   5   6       42.16       34.33      2.70 o 
 -10   5   6       24.53       26.03      2.33 o 
  -9   5   6      505.32      452.14      7.28 o 
  -8   5   6       29.28       27.34      1.05 o 
  -7   5   6        8.41       10.15      0.60 o 
  -6   5   6      115.06      115.64      1.65 o 
  -5   5   6       55.24       62.54      1.19 o 
  -4   5   6       13.90        9.50      0.51 o 
  -3   5   6      287.02      300.86      3.24 o 
  -2   5   6       86.39       87.33      2.12 o 
  -1   5   6       53.15       67.91      1.30 o 
   0   5   6      156.71      150.18      2.47 o 
   1   5   6        3.29        4.05      0.70 o 
   2   5   6      179.99      168.15      2.58 o 
   3   5   6      314.48      320.67      4.14 o 
   4   5   6     1030.48      982.68     15.51 o 
   5   5   6       53.14       53.22      2.19 o 
   6   5   6        0.36        0.34      1.14 o 
   7   5   6       61.16       63.56      3.33 o 
   8   5   6       33.62       37.94      2.76 o 
   9   5   6        9.12        9.72      2.47 o 
 -15   6   6        0.74       14.79      3.47 o 
 -14   6   6        9.30       19.18      3.05 o 
 -13   6   6        3.78        4.48      2.47 o 
 -12   6   6        7.22        5.65      2.53 o 
 -11   6   6       22.80       22.30      2.91 o 
 -10   6   6        6.83        4.11      2.09 o 
  -9   6   6       39.46       33.77      1.84 o 
  -8   6   6      151.69      129.67      2.66 o 
  -7   6   6      803.56      788.73      7.48 o 
  -6   6   6      140.76      137.03      1.78 o 
  -5   6   6      720.58      705.39      6.47 o 
  -4   6   6       28.31       24.33      0.78 o 
  -3   6   6      383.87      363.37      4.27 o 
  -2   6   6     1308.44     1342.66     12.82 o 
  -1   6   6      868.11      825.09      8.22 o 
   0   6   6      116.68      114.53      2.05 o 
   1   6   6      292.21      288.81      3.91 o 
   2   6   6      108.20      111.68      2.05 o 
   3   6   6       41.84       45.24      1.64 o 
   4   6   6       65.96       68.99      2.17 o 
   5   6   6       37.28       39.02      2.48 o 
   6   6   6       15.96       11.63      1.67 o 
   7   6   6       48.31       44.00      2.78 o 
   8   6   6        0.39        1.81      2.05 o 
   9   6   6        0.08       -0.27      1.96 o 
 -15   7   6        5.00       16.42      3.62 o 
 -14   7   6        0.17        0.99      1.94 o 
 -13   7   6       60.81       62.47      7.80 o 
 -12   7   6      100.48      107.78      5.51 o 
 -11   7   6       59.18       53.98      5.71 o 
 -10   7   6      176.32      186.10      9.29 o 
  -9   7   6       86.59       80.27      3.46 o 
  -8   7   6       47.29       43.88      1.68 o 
  -7   7   6       17.64       15.74      0.90 o 
  -6   7   6        8.31       11.09      0.62 o 
  -5   7   6        2.74        1.69      0.40 o 
  -4   7   6        0.89        1.08      0.33 o 
  -3   7   6     1001.64      997.54      9.71 o 
  -2   7   6       28.36       28.05      0.84 o 
  -1   7   6      350.22      354.55      4.03 o 
   0   7   6       95.96       98.37      1.99 o 
   1   7   6      267.51      250.02      3.53 o 
   2   7   6      467.86      436.62      5.14 o 
   3   7   6        0.00        1.79      0.74 o 
   4   7   6        0.71       -0.89      0.89 o 
   5   7   6       18.29       19.35      1.83 o 
   6   7   6        3.91        3.34      1.36 o 
   7   7   6        3.73        4.48      1.60 o 
   8   7   6        0.01       -0.72      1.80 o 
   9   7   6       19.31       20.26      2.94 o 
 -14   8   6        0.72       -0.33      3.26 o 
 -13   8   6       19.28       25.82      5.01 o 
 -12   8   6        4.40       13.84      2.91 o 
 -11   8   6        4.08        6.13      2.33 o 
 -10   8   6        1.11        1.46      2.56 o 
  -9   8   6       22.33       24.45      2.51 o 
  -8   8   6      153.16      142.28      3.31 o 
  -7   8   6       42.80       43.63      1.52 o 
  -6   8   6       16.58       15.41      0.90 o 
  -5   8   6     1055.39      999.82      9.75 o 
  -4   8   6        0.25       -0.22      0.31 o 
  -3   8   6        0.63        0.55      0.38 o 
  -2   8   6       80.78       97.36      2.13 o 
  -1   8   6      717.98      634.80      7.04 o 
   0   8   6     1687.06     1664.02     18.07 o 
   1   8   6      650.97      608.05      7.05 o 
   2   8   6     1117.31     1052.89     11.30 o 
   3   8   6       96.45      105.78      3.23 o 
   4   8   6        0.05       -0.64      1.12 o 
   5   8   6        1.37        0.34      1.02 o 
   6   8   6        2.97        1.76      1.40 o 
   7   8   6        5.13        9.46      2.13 o 
   8   8   6        1.09        0.66      2.04 o 
   9   8   6        1.53        3.38      2.24 o 
 -14   9   6        0.28        0.87      2.18 o 
 -13   9   6       71.08       69.05     11.35 o 
 -12   9   6      116.81      129.36      6.15 o 
 -11   9   6      146.98      135.69      6.06 o 
 -10   9   6       89.18       87.40      5.54 o 
  -9   9   6        5.02        2.83      1.36 o 
  -8   9   6       13.63       15.32      1.43 o 
  -7   9   6       38.42       39.22      1.48 o 
  -6   9   6      111.21      105.65      2.07 o 
  -5   9   6        2.27        2.35      0.63 o 
  -4   9   6        1.35        2.34      0.47 o 
  -3   9   6       33.13       30.89      1.13 o 
  -2   9   6      119.15      129.57      2.44 o 
  -1   9   6        2.01        1.78      0.57 o 
   0   9   6      166.18      148.22      2.60 o 
   1   9   6      493.07      468.41      6.37 o 
   2   9   6      104.10       97.38      2.18 o 
   3   9   6       34.20       30.75      1.72 o 
   4   9   6        9.30        8.12      1.17 o 
   5   9   6       60.08       61.63      3.28 o 
   6   9   6        0.42        0.14      1.17 o 
   7   9   6       49.46       49.72      3.61 o 
   8   9   6       20.12       23.60      2.96 o 
   9   9   6       15.66       22.18      4.65 o 
 -14  10   6        0.68        2.86      3.29 o 
 -13  10   6        0.13        4.92      2.45 o 
 -12  10   6       79.85       93.03      7.09 o 
 -11  10   6       12.32       14.12      2.81 o 
 -10  10   6        1.10        1.09      1.94 o 
  -9  10   6       30.62       36.24      2.66 o 
  -8  10   6       14.96       12.37      1.26 o 
  -7  10   6      247.06      252.60      3.88 o 
  -6  10   6     1382.95     1376.11     15.23 o 
  -5  10   6     1558.95     1529.58     17.95 o 
  -4  10   6       37.93       39.88      1.39 o 
  -3  10   6       25.14       21.58      1.03 o 
  -2  10   6        4.57        5.33      0.71 o 
  -1  10   6      868.44      838.57      9.05 o 
   0  10   6      161.22      153.16      2.81 o 
   1  10   6        0.33       -0.67      0.67 o 
   2  10   6        7.07        6.47      0.87 o 
   3  10   6        4.45        1.57      1.12 o 
   4  10   6       53.97       51.10      2.12 o 
   5  10   6       48.33       50.07      2.50 o 
   6  10   6       84.70       91.48      4.09 o 
   7  10   6        7.73        9.84      3.07 o 
   8  10   6        1.74        3.68      2.02 o 
   9  10   6        4.64       12.59      3.60 o 
 -14  11   6        2.01       12.94      4.00 o 
 -13  11   6        0.08        0.38      1.97 o 
 -12  11   6       12.90       14.77      2.96 o 
 -11  11   6        9.64        5.70      2.42 o 
 -10  11   6       13.36       11.40      2.51 o 
  -9  11   6        3.60        1.66      1.55 o 
  -8  11   6       91.39       87.90      3.60 o 
  -7  11   6       20.00       16.23      1.23 o 
  -6  11   6       47.66       44.08      1.94 o 
  -5  11   6      196.47      217.04      3.69 o 
  -4  11   6       12.93       11.70      0.97 o 
  -3  11   6      232.24      258.59      3.84 o 
  -2  11   6        8.95        5.39      1.04 o 
  -1  11   6       58.34       65.70      1.78 o 
   0  11   6      257.45      246.75      4.26 o 
   1  11   6      167.26      143.50      3.30 o 
   2  11   6       17.70       19.93      1.39 o 
   3  11   6       11.67       14.23      1.30 o 
   4  11   6        0.65        1.18      0.91 o 
   5  11   6       37.84       35.80      2.82 o 
   6  11   6       14.19       13.78      2.26 o 
   7  11   6      134.52      143.32      5.32 o 
   8  11   6        0.01        2.01      1.83 o 
 -14  12   6        4.50        4.49      2.91 o 
 -13  12   6        0.33        0.82      2.32 o 
 -12  12   6       13.24       16.10      3.42 o 
 -11  12   6        0.08       -2.13      2.13 o 
 -10  12   6       65.58       65.84      5.64 o 
  -9  12   6       22.98       22.63      3.12 o 
  -8  12   6      301.11      333.51      7.65 o 
  -7  12   6       31.32       32.65      2.39 o 
  -6  12   6       34.53       26.41      1.66 o 
  -5  12   6      795.31      757.92      9.76 o 
  -4  12   6       83.02       77.99      1.94 o 
  -3  12   6       54.73       59.20      1.70 o 
  -2  12   6       93.07       74.88      2.09 o 
  -1  12   6        7.87        6.55      0.84 o 
   0  12   6        1.37        1.09      0.74 o 
   1  12   6      126.02      119.23      3.11 o 
   2  12   6       38.24       43.22      1.82 o 
   3  12   6        6.32        5.20      1.02 o 
   4  12   6        0.71       -0.14      1.08 o 
   5  12   6        5.14        8.18      1.93 o 
   6  12   6        4.14        4.54      1.92 o 
   7  12   6       70.94       76.34      4.02 o 
   8  12   6       14.72       14.96      2.47 o 
 -13  13   6       12.01       12.91      3.00 o 
 -12  13   6        4.45        7.49      2.81 o 
 -11  13   6        5.03        2.92      2.45 o 
 -10  13   6        2.41        1.06      2.26 o 
  -9  13   6       48.90       50.99      4.18 o 
  -8  13   6       71.92       72.73      3.29 o 
  -7  13   6      114.43      114.76      3.96 o 
  -6  13   6       53.53       44.65      1.74 o 
  -5  13   6      117.94      104.77      2.66 o 
  -4  13   6        1.55       -0.47      0.70 o 
  -3  13   6        9.71       11.71      1.02 o 
  -2  13   6       81.16       81.65      2.10 o 
  -1  13   6       16.18       14.20      1.05 o 
   0  13   6       21.34       15.66      1.36 o 
   1  13   6       60.73       63.77      2.33 o 
   2  13   6       48.30       48.55      2.09 o 
   3  13   6       11.38       14.12      1.78 o 
   4  13   6        6.31        7.24      1.62 o 
   5  13   6        6.63        7.14      3.42 o 
   6  13   6       46.79       38.56      4.72 o 
   7  13   6        4.94        4.45      1.98 o 
   8  13   6        0.00        4.26      4.44 o 
 -13  14   6        3.37       10.29      3.96 o 
 -12  14   6       23.08       27.92      3.82 o 
 -11  14   6        4.74        2.93      2.41 o 
 -10  14   6       17.35       14.98      3.02 o 
  -9  14   6      225.03      245.30      8.29 o 
  -8  14   6        0.81        1.72      1.47 o 
  -7  14   6       39.58       36.42      2.62 o 
  -6  14   6        2.13        0.06      0.86 o 
  -5  14   6       46.00       53.45      2.03 o 
  -4  14   6       63.65       70.58      2.03 o 
  -3  14   6      112.21       93.65      2.30 o 
  -2  14   6      337.91      292.45      4.58 o 
  -1  14   6       15.12       14.64      1.40 o 
   0  14   6        0.25        1.36      0.85 o 
   1  14   6        2.00        1.58      0.90 o 
   2  14   6        6.19        3.98      1.26 o 
   3  14   6        3.49        2.02      1.26 o 
   4  14   6       90.19       95.20      3.78 o 
   5  14   6        3.22        3.95      2.00 o 
   6  14   6       10.78        9.71      2.49 o 
   7  14   6        3.43        2.94      2.52 o 
 -13  15   6       41.92       47.02      6.06 o 
 -12  15   6        4.02        5.67      2.76 o 
 -11  15   6        1.32        2.71      2.68 o 
 -10  15   6       20.23       25.44      3.60 o 
  -9  15   6        8.50        7.82      3.07 o 
  -8  15   6        1.07        1.91      1.42 o 
  -7  15   6       52.32       50.74      2.84 o 
  -6  15   6       35.71       30.12      2.41 o 
  -5  15   6       18.49       19.37      1.70 o 
  -4  15   6       55.46       51.44      2.08 o 
  -3  15   6      137.15      119.66      2.94 o 
  -2  15   6       34.23       34.12      1.77 o 
  -1  15   6        5.10        4.23      1.05 o 
   0  15   6       86.47       73.50      2.90 o 
   1  15   6        2.10        0.23      1.06 o 
   2  15   6        0.42        0.84      1.46 o 
   3  15   6       26.97       25.59      3.25 o 
   4  15   6        2.72        3.91      1.46 o 
   5  15   6       19.33       13.80      3.49 o 
   6  15   6        8.59       14.29      3.77 o 
   7  15   6        0.01        5.40      2.89 o 
 -12  16   6       14.21       16.71      3.41 o 
 -11  16   6        0.33       -2.47      2.47 o 
 -10  16   6        5.75        8.21      2.83 o 
  -9  16   6      139.73      124.54      5.92 o 
  -8  16   6       10.02        4.83      1.58 o 
  -7  16   6       22.91       25.25      2.54 o 
  -6  16   6       62.93       57.11      3.53 o 
  -5  16   6        0.71       -0.11      0.97 o 
  -4  16   6      420.62      415.62      6.70 o 
  -3  16   6       21.85       20.75      1.49 o 
  -2  16   6       17.33       17.10      1.40 o 
  -1  16   6       98.88       91.13      4.57 o 
   0  16   6       51.85       53.98      2.28 o 
   1  16   6        5.52        3.81      1.63 o 
   2  16   6       27.46       32.44      2.48 o 
   3  16   6        2.51        0.60      1.33 o 
   4  16   6        0.47        3.47      1.69 o 
   5  16   6        0.00        3.58      2.37 o 
   6  16   6       14.03       18.79      3.87 o 
   7  16   6       31.30       38.07      5.24 o 
 -12  17   6        6.07        9.18      2.79 o 
 -11  17   6        5.77        3.66      2.74 o 
 -10  17   6        6.62        5.32      2.68 o 
  -9  17   6        7.48        0.02      2.34 o 
  -8  17   6        2.98        2.98      1.65 o 
  -7  17   6       67.42       70.87      2.98 o 
  -6  17   6       48.10       49.72      2.96 o 
  -5  17   6       54.94       55.88      2.26 o 
  -4  17   6        1.14        1.82      1.06 o 
  -3  17   6       39.78       41.06      1.94 o 
  -2  17   6      144.28      128.93      3.22 o 
  -1  17   6       10.58        9.88      1.36 o 
   0  17   6       62.40       67.06      3.88 o 
   1  17   6       39.79       32.63      5.17 o 
   2  17   6       30.45       26.18      4.03 o 
   3  17   6      153.15      163.74      6.01 o 
   4  17   6        3.37        6.39      1.98 o 
   5  17   6        6.11       18.01      3.56 o 
   6  17   6        7.57       10.79      2.95 o 
 -12  18   6       12.01       16.35      4.19 o 
 -11  18   6        1.33        6.14      2.68 o 
 -10  18   6       55.12       65.16      5.20 o 
  -9  18   6        2.63        3.31      2.60 o 
  -8  18   6        4.65        3.59      2.04 o 
  -7  18   6       55.68       52.81      3.14 o 
  -6  18   6        0.48        1.37      1.30 o 
  -5  18   6      186.32      188.74      4.71 o 
  -4  18   6      281.91      279.90      5.19 o 
  -3  18   6        7.72        9.81      1.29 o 
  -2  18   6       79.06       67.98      2.51 o 
  -1  18   6       50.80       52.01      3.47 o 
   0  18   6        1.90        1.51      2.22 o 
   1  18   6       69.99       80.87      6.03 o 
   2  18   6        1.78        4.79      2.71 o 
   3  18   6        0.22        0.93      2.58 o 
   4  18   6       20.63       18.54      2.66 o 
   5  18   6        6.91       11.11      3.03 o 
   6  18   6        3.10       14.60      3.43 o 
 -11  19   6        0.43        0.01      2.41 o 
 -10  19   6        2.85        4.31      2.68 o 
  -9  19   6        0.44       -0.95      2.29 o 
  -8  19   6       11.29        8.04      1.97 o 
  -7  19   6        4.28        4.30      1.73 o 
  -6  19   6        0.00       -1.17      1.17 o 
  -5  19   6       47.23       50.44      2.84 o 
  -4  19   6        6.58        8.27      1.32 o 
  -3  19   6        1.80        1.50      1.15 o 
  -2  19   6        9.46        6.49      2.89 o 
  -1  19   6        0.01        0.33      2.31 o 
   0  19   6        8.14       11.88      3.48 o 
   1  19   6        0.48        0.12      2.27 o 
   2  19   6        3.91        7.24      3.04 o 
   3  19   6        0.90        3.55      2.71 o 
   5  19   6       12.09       20.51      3.82 o 
 -10  20   6      112.44      123.10      6.33 o 
  -9  20   6      147.37      150.53      6.79 o 
  -8  20   6       64.67       68.16      3.62 o 
  -7  20   6       73.83       75.63      4.38 o 
  -6  20   6        0.15        1.13      1.21 o 
  -5  20   6        8.01        6.21      1.62 o 
  -4  20   6        3.21        1.38      1.76 o 
  -3  20   6       17.02       12.76      3.44 o 
  -2  20   6       12.21       15.46      3.63 o 
  -1  20   6        0.23       -0.11      2.45 o 
   0  20   6       13.14       22.29      4.10 o 
   1  20   6       30.38       27.08      4.48 o 
   2  20   6        0.99        4.29      2.83 o 
   3  20   6       17.81       15.64      3.72 o 
   5  20   6       30.58       16.36      5.73 o 
 -10  21   6       27.87       27.01      3.62 o 
  -9  21   6       49.58       49.34      8.88 o 
  -8  21   6       16.26       12.48      2.65 o 
  -7  21   6       35.56       29.10      3.37 o 
  -6  21   6        0.22        0.86      1.64 o 
  -5  21   6       17.82       16.00      2.32 o 
  -4  21   6       36.76       45.00      3.92 o 
  -3  21   6        4.92        3.05      2.31 o 
  -2  21   6       49.83       59.82      5.76 o 
  -1  21   6       53.15       58.72      5.63 o 
   0  21   6       16.54       17.64      4.02 o 
   1  21   6        0.00       -1.63      2.29 o 
   2  21   6       16.50       13.76      3.63 o 
   3  21   6        5.75        4.82      7.53 o 
   4  21   6       17.97        6.74      4.82 o 
  -9  22   6        3.23        5.04      4.01 o 
  -8  22   6        0.02        3.35      2.32 o 
  -7  22   6       13.07       15.14      2.86 o 
  -6  22   6        1.62        3.54      1.82 o 
  -5  22   6        3.10        7.16      2.20 o 
  -4  22   6       29.27       38.98      3.88 o 
  -3  22   6      188.64      182.18      7.79 o 
  -2  22   6       31.54       32.48      3.69 o 
  -1  22   6       40.05       54.83      4.57 o 
   0  22   6       58.66       61.55      4.87 o 
   1  22   6       91.41       91.29      5.26 o 
   2  22   6       37.72       33.49     11.12 o 
   3  22   6       43.58       54.83      4.72 o 
   4  22   6       15.62       13.99      4.58 o 
  -8  23   6       36.28       37.80      4.85 o 
  -7  23   6        0.91        2.61      2.18 o 
  -6  23   6        0.38        0.00      1.79 o 
  -5  23   6        1.93        2.22      2.09 o 
  -4  23   6        1.02        2.45      2.29 o 
  -3  23   6       68.92       64.02      5.99 o 
  -2  23   6       17.23       20.93      3.29 o 
  -1  23   6      160.98      186.31      7.41 o 
   0  23   6        4.81        5.58      3.28 o 
   1  23   6        5.13        2.94      2.50 o 
   2  23   6       26.67       28.32      5.29 o 
   3  23   6       30.09       30.83      3.79 o 
  -7  24   6       11.47       16.77      3.90 o 
  -6  24   6        2.22        3.81      3.10 o 
  -5  24   6        0.01        4.65      2.24 o 
  -4  24   6        0.37        1.29      2.22 o 
  -3  24   6       11.70       12.81      2.92 o 
  -2  24   6        5.28        9.16      2.78 o 
  -1  24   6       12.87       10.54      2.81 o 
   0  24   6       67.83       82.66      5.18 o 
   1  24   6        4.45        7.05      2.48 o 
   2  24   6        0.03        1.42      2.11 o 
  -6  25   6        0.37        3.60      4.86 o 
  -5  25   6        5.61        8.04      3.88 o 
  -4  25   6       37.30       44.87      4.05 o 
  -3  25   6       34.32       43.74      4.18 o 
  -2  25   6       29.16       15.44      3.20 o 
  -1  25   6        9.76       10.51      2.81 o 
   0  25   6        0.37        2.28      2.28 o 
 -15   1   7        6.50        4.05      2.60 o 
 -14   1   7        0.05       -1.76      2.30 o 
 -13   1   7        5.97        4.37      2.59 o 
 -12   1   7       17.92       20.52      2.37 o 
 -11   1   7       13.03       13.40      1.69 o 
 -10   1   7      235.07      213.84      8.39 o 
  -9   1   7       21.25       12.68      0.99 o 
  -8   1   7       97.68       91.83      1.54 o 
  -7   1   7       68.99       65.96      1.17 o 
  -6   1   7       20.82       24.05      0.75 o 
  -5   1   7       19.73       30.73      0.75 o 
  -4   1   7       89.09       87.94      1.29 o 
  -3   1   7        0.00        1.56      0.34 o 
  -2   1   7        1.12        2.95      0.40 o 
  -1   1   7       13.88       15.02      0.92 o 
   0   1   7        0.00        0.79      0.46 o 
   1   1   7       29.82       31.50      1.12 o 
   2   1   7       43.57       41.42      1.29 o 
   3   1   7       25.27       23.40      1.45 o 
   4   1   7      206.70      207.14      3.93 o 
   5   1   7      498.12      480.15      9.29 o 
   6   1   7      119.17      108.71      3.73 o 
   7   1   7       24.15       24.31      2.26 o 
   8   1   7        0.07        2.36      1.45 o 
   9   1   7       11.09       11.32      2.44 o 
 -15   2   7        8.34        2.35      3.62 o 
 -14   2   7        9.55       11.37      2.96 o 
 -13   2   7        1.82        7.90      2.10 o 
 -12   2   7        0.05        1.06      1.65 o 
 -11   2   7       18.35       18.06      2.17 o 
 -10   2   7       69.09       70.58      2.76 o 
  -9   2   7        5.03        3.41      0.82 o 
  -8   2   7        9.21        6.16      0.61 o 
  -7   2   7       36.01       40.61      0.94 o 
  -6   2   7      126.49      122.12      1.64 o 
  -5   2   7      164.05      167.35      1.82 o 
  -4   2   7        1.59        2.94      0.46 o 
  -3   2   7      378.23      363.01      3.60 o 
  -2   2   7        0.15        0.21      0.37 o 
  -1   2   7      230.70      212.56      2.87 o 
   0   2   7        9.99        6.93      0.65 o 
   1   2   7       26.54       37.41      1.17 o 
   2   2   7       26.39       21.71      1.06 o 
   3   2   7        7.61        7.29      1.04 o 
   4   2   7       39.91       38.20      2.09 o 
   5   2   7       23.84       29.84      2.25 o 
   6   2   7      158.90      151.07      4.45 o 
   7   2   7       32.44       31.77      2.50 o 
   8   2   7        1.07        1.94      1.03 o 
   9   2   7        3.77        2.81      1.87 o 
 -15   3   7        7.23        7.64      3.93 o 
 -14   3   7        2.79        3.04      3.10 o 
 -13   3   7       31.44       35.08      2.99 o 
 -12   3   7        4.29        4.16      1.83 o 
 -11   3   7        9.41        9.02      1.92 o 
 -10   3   7        9.29        8.54      1.47 o 
  -9   3   7      225.05      190.96      3.10 o 
  -8   3   7      139.95      132.44      1.89 o 
  -7   3   7        0.05        1.12      0.45 o 
  -6   3   7        0.14        0.37      0.43 o 
  -5   3   7        4.18        3.64      0.41 o 
  -4   3   7      111.86      113.01      1.60 o 
  -3   3   7        0.84        2.30      0.40 o 
  -2   3   7      120.00      108.45      2.09 o 
  -1   3   7       17.40       24.89      1.15 o 
   0   3   7        2.38        0.77      0.53 o 
   1   3   7       65.95       54.84      1.36 o 
   2   3   7      197.40      192.01      2.88 o 
   3   3   7        2.49        3.00      1.04 o 
   4   3   7        0.76        0.39      0.99 o 
   5   3   7        3.78        2.87      1.23 o 
   6   3   7        2.18        1.98      0.95 o 
   7   3   7      122.15      117.86      4.05 o 
   8   3   7        0.81        0.91      1.96 o 
   9   3   7        1.34        2.54      1.79 o 
 -15   4   7        2.61        8.41      4.07 o 
 -14   4   7        6.91        6.23      2.48 o 
 -13   4   7        2.89        5.82      4.78 o 
 -12   4   7        7.80        8.95      2.05 o 
 -11   4   7       14.31       10.12      1.99 o 
 -10   4   7        0.99        0.69      1.45 o 
  -9   4   7        5.18        6.60      0.84 o 
  -8   4   7      138.77      133.91      1.91 o 
  -7   4   7       18.55       23.41      0.88 o 
  -6   4   7       17.43       18.17      0.77 o 
  -5   4   7      178.89      172.47      2.18 o 
  -4   4   7      112.64      106.90      1.55 o 
  -3   4   7      102.83      115.91      1.77 o 
  -2   4   7       40.19       27.77      0.98 o 
  -1   4   7       89.83       82.86      1.62 o 
   0   4   7      207.40      218.78      3.04 o 
   1   4   7        0.59        0.10      0.56 o 
   2   4   7       20.67       16.85      1.07 o 
   3   4   7      362.01      343.84      6.49 o 
   4   4   7       50.42       38.24      1.99 o 
   5   4   7        2.18        2.09      1.22 o 
   6   4   7        0.09        0.31      1.29 o 
   7   4   7        3.74        3.57      1.50 o 
   8   4   7       28.94       26.02      3.87 o 
 -15   5   7        1.87        9.38      3.19 o 
 -14   5   7        0.05       -0.56      3.78 o 
 -13   5   7       11.14        9.74      5.74 o 
 -12   5   7        0.07        0.89      2.04 o 
 -11   5   7       57.95       59.54      6.34 o 
 -10   5   7        0.10        0.17      1.36 o 
  -9   5   7       36.85       37.21      2.24 o 
  -8   5   7      211.20      206.95      2.71 o 
  -7   5   7        7.45        6.14      0.63 o 
  -6   5   7      428.90      445.98      4.47 o 
  -5   5   7       29.83       31.48      1.03 o 
  -4   5   7      668.43      643.80      6.61 o 
  -3   5   7      212.67      198.14      2.54 o 
  -2   5   7       32.41       30.08      0.93 o 
  -1   5   7        0.41        1.07      0.54 o 
   0   5   7       31.62       38.90      1.44 o 
   1   5   7      380.55      352.38      4.84 o 
   2   5   7        2.83        0.59      0.69 o 
   3   5   7       15.86       13.09      1.34 o 
   4   5   7        6.73        4.09      1.12 o 
   5   5   7        1.05        2.44      1.32 o 
   6   5   7        7.76       11.22      1.79 o 
   7   5   7        1.96       -0.38      1.41 o 
   8   5   7        4.31        3.65      1.62 o 
 -15   6   7        5.19       11.41      3.52 o 
 -14   6   7       16.85       20.02      5.42 o 
 -13   6   7       18.45       23.28      3.47 o 
 -12   6   7       48.38       46.17      5.16 o 
 -11   6   7        3.84        3.83      3.41 o 
 -10   6   7        8.71       10.34      2.42 o 
  -9   6   7        0.17        0.95      1.34 o 
  -8   6   7      168.31      163.88      2.71 o 
  -7   6   7       63.72       69.33      1.53 o 
  -6   6   7      772.75      747.74      7.21 o 
  -5   6   7        3.09        1.34      0.47 o 
  -4   6   7       67.81       57.29      1.28 o 
  -3   6   7      121.46      118.36      2.00 o 
  -2   6   7      305.19      323.26      4.13 o 
  -1   6   7      434.52      420.87      5.52 o 
   0   6   7      179.76      197.84      3.05 o 
   1   6   7        5.02        4.85      0.72 o 
   2   6   7      443.51      437.05      5.80 o 
   3   6   7      198.28      187.58      3.96 o 
   4   6   7       12.06       12.66      1.39 o 
   5   6   7       41.11       44.71      2.66 o 
   6   6   7       30.26       31.81      2.78 o 
   7   6   7        0.12        2.23      1.47 o 
   8   6   7       15.27       18.06      2.29 o 
 -15   7   7       33.90       39.04      5.33 o 
 -14   7   7       79.41       72.23      4.89 o 
 -13   7   7      113.37       99.96      5.84 o 
 -12   7   7      160.25      150.93      6.56 o 
 -11   7   7      112.23      111.21      5.43 o 
 -10   7   7       19.15        4.31      4.09 o 
  -9   7   7       28.90       28.73      2.92 o 
  -8   7   7        6.55        8.27      1.13 o 
  -7   7   7      122.38      107.78      2.13 o 
  -6   7   7      523.21      511.84      5.57 o 
  -5   7   7      357.86      340.05      3.94 o 
  -4   7   7      285.78      276.77      3.78 o 
  -3   7   7       37.52       28.25      1.26 o 
  -2   7   7      603.50      639.26      7.61 o 
  -1   7   7      153.97      131.21      2.83 o 
   0   7   7       30.64       30.39      1.33 o 
   1   7   7       58.41       57.52      1.77 o 
   2   7   7       23.34       20.41      1.30 o 
   3   7   7       67.91       64.07      2.28 o 
   4   7   7       36.60       36.37      2.02 o 
   5   7   7        0.34       -0.05      1.18 o 
   6   7   7        3.51        4.46      1.49 o 
   7   7   7        7.61        8.64      2.23 o 
   8   7   7      129.35      147.48      5.74 o 
 -14   8   7        0.08        1.17      2.49 o 
 -13   8   7       24.81       23.87      3.56 o 
 -12   8   7       13.54       12.19      4.18 o 
 -11   8   7       74.93       52.60      9.48 o 
 -10   8   7       28.03       23.33      6.38 o 
  -9   8   7       46.95       54.20      3.06 o 
  -8   8   7       85.91       87.61      2.54 o 
  -7   8   7        0.95       -0.25      0.77 o 
  -6   8   7       55.90       46.71      1.76 o 
  -5   8   7       78.83       73.51      1.76 o 
  -4   8   7      188.21      160.76      2.66 o 
  -3   8   7        0.04        0.41      0.53 o 
  -2   8   7       21.45       20.72      1.01 o 
  -1   8   7       87.77      102.42      2.25 o 
   0   8   7       22.88       13.87      1.07 o 
   1   8   7        0.02        0.72      0.63 o 
   2   8   7       75.34       65.37      1.99 o 
   3   8   7      156.08      150.82      3.49 o 
   4   8   7        8.76        8.79      1.30 o 
   5   8   7        0.22        0.06      1.11 o 
   6   8   7        0.20        1.02      1.26 o 
   7   8   7        1.82        3.91      2.51 o 
   8   8   7        2.54        2.86      2.38 o 
 -14   9   7       15.50        7.92      8.41 o 
 -13   9   7       75.57       75.50      5.11 o 
 -12   9   7       26.51       25.95      3.53 o 
 -11   9   7       37.53       37.85      3.87 o 
 -10   9   7       66.09       69.26      4.45 o 
  -9   9   7       28.26       26.97      2.40 o 
  -8   9   7      327.84      329.05      5.88 o 
  -7   9   7        0.07        0.37      0.76 o 
  -6   9   7       20.94       20.78      1.49 o 
  -5   9   7      162.20      157.54      3.11 o 
  -4   9   7       15.59       15.78      1.08 o 
  -3   9   7       15.70        8.88      0.89 o 
  -2   9   7      170.67      175.84      2.71 o 
  -1   9   7       64.59       69.14      1.84 o 
   0   9   7      392.71      359.69      5.24 o 
   1   9   7        1.93        0.85      0.80 o 
   2   9   7       71.95       77.37      2.40 o 
   3   9   7        7.92        6.62      1.13 o 
   4   9   7       30.14       25.93      1.80 o 
   5   9   7       10.83       10.35      1.61 o 
   6   9   7        2.55        3.03      1.47 o 
   7   9   7       48.10       46.71      3.71 o 
   8   9   7       17.45       20.54      3.30 o 
 -14  10   7       26.06       16.15      4.43 o 
 -13  10   7        2.92        0.65      2.50 o 
 -12  10   7        3.19        3.08      2.96 o 
 -11  10   7        3.21        3.41      2.42 o 
 -10  10   7       13.53       17.12      2.96 o 
  -9  10   7       19.39       25.72      2.40 o 
  -8  10   7        1.19        5.25      1.22 o 
  -7  10   7       76.54       80.70      2.76 o 
  -6  10   7        0.05        1.39      0.95 o 
  -5  10   7       32.38       31.23      1.65 o 
  -4  10   7       21.97       17.14      1.25 o 
  -3  10   7      143.49      153.13      3.18 o 
  -2  10   7      377.62      358.23      5.16 o 
  -1  10   7      289.08      224.88      4.37 o 
   0  10   7        5.72        4.02      0.80 o 
   1  10   7      130.93      112.94      2.80 o 
   2  10   7       57.59       57.76      2.13 o 
   3  10   7        0.65        1.14      0.91 o 
   4  10   7       93.47       88.29      2.76 o 
   5  10   7        2.51        3.76      1.30 o 
   6  10   7        4.25        5.67      2.08 o 
   7  10   7        0.80        1.10      1.85 o 
   8  10   7        4.87       12.91      3.73 o 
 -14  11   7        0.14       10.23      4.09 o 
 -13  11   7        1.41       -1.03      2.11 o 
 -12  11   7       38.80       39.10      4.04 o 
 -11  11   7        1.78        4.80      2.36 o 
 -10  11   7        0.10        0.67      1.94 o 
  -9  11   7       55.02       61.59      4.23 o 
  -8  11   7        0.27       -0.92      1.04 o 
  -7  11   7      186.54      172.73      4.17 o 
  -6  11   7       34.36       34.67      1.87 o 
  -5  11   7       26.13       33.06      1.61 o 
  -4  11   7       43.03       37.55      1.65 o 
  -3  11   7        1.72        0.67      0.75 o 
  -2  11   7       11.88        7.63      0.95 o 
  -1  11   7        4.96        4.23      0.87 o 
   0  11   7       10.19        8.39      1.20 o 
   1  11   7        1.15        0.54      0.81 o 
   2  11   7        9.64        9.05      1.15 o 
   3  11   7       29.10       35.08      1.94 o 
   4  11   7        0.62        0.61      1.00 o 
   5  11   7        0.98        2.44      1.64 o 
   6  11   7        7.01        9.17      2.14 o 
   7  11   7       22.80       24.76      3.00 o 
 -14  12   7       17.96       31.05      5.12 o 
 -13  12   7        6.99       15.40      3.21 o 
 -12  12   7        4.96        6.80      3.88 o 
 -11  12   7        0.23       -0.58      2.16 o 
 -10  12   7        2.60        2.60      2.13 o 
  -9  12   7        0.12        0.65      2.09 o 
  -8  12   7       83.47       74.45      3.35 o 
  -7  12   7       74.57       69.15      2.69 o 
  -6  12   7       24.84       19.54      1.54 o 
  -5  12   7        0.06        0.24      0.83 o 
  -4  12   7       53.71       49.58      1.97 o 
  -3  12   7        6.29        3.87      0.86 o 
  -2  12   7      213.36      178.99      3.22 o 
  -1  12   7       87.71       91.06      2.41 o 
   0  12   7      130.76      127.67      5.24 o 
   1  12   7       22.57       22.79      1.67 o 
   2  12   7        0.34       -0.23      0.92 o 
   3  12   7      158.96      171.67      4.23 o 
   4  12   7       19.21       23.27      2.05 o 
   5  12   7       11.95       11.95      2.17 o 
   6  12   7       40.70       38.14      3.27 o 
   7  12   7        0.18        2.20      1.93 o 
 -13  13   7        0.00        0.53      4.81 o 
 -12  13   7       12.07       12.70      3.12 o 
 -11  13   7        4.20        2.63      2.55 o 
 -10  13   7       15.40       21.02      4.37 o 
  -9  13   7       16.81       15.13      2.80 o 
  -8  13   7      369.50      368.29      8.24 o 
  -7  13   7       96.03       93.37      3.95 o 
  -6  13   7       12.73       12.48      1.52 o 
  -5  13   7       20.72       21.22      1.65 o 
  -4  13   7       43.24       40.46      1.69 o 
  -3  13   7      126.67      115.22      2.61 o 
  -2  13   7      108.95       93.87      2.54 o 
  -1  13   7       16.92       18.56      1.48 o 
   0  13   7       24.25       21.48      1.61 o 
   1  13   7      123.89      128.93      4.48 o 
   2  13   7       49.60       46.79      2.25 o 
   3  13   7        0.72        2.56      1.45 o 
   4  13   7        1.30        3.13      2.12 o 
   5  13   7       19.34       18.13      2.96 o 
   6  13   7        0.35        3.35      2.31 o 
   7  13   7        5.24       13.88      4.67 o 
 -13  14   7        1.15       11.10      4.29 o 
 -12  14   7        1.66        2.77      2.53 o 
 -11  14   7        0.87       -1.64      1.99 o 
 -10  14   7        0.00        0.19      2.33 o 
  -9  14   7       13.25       10.86      5.21 o 
  -8  14   7       39.86       36.89      2.73 o 
  -7  14   7       21.05       23.68      1.92 o 
  -6  14   7      158.42      170.51      4.22 o 
  -5  14   7        0.29       -0.38      0.92 o 
  -4  14   7        0.85       -0.52      0.76 o 
  -3  14   7      178.57      167.99      3.63 o 
  -2  14   7        1.92        2.18      0.93 o 
  -1  14   7       31.95       26.09      2.09 o 
   0  14   7      160.34      153.83      5.28 o 
   1  14   7       11.80       16.89      1.56 o 
   2  14   7       28.58       34.28      2.59 o 
   3  14   7        0.70        0.46      1.35 o 
   4  14   7        0.24        2.33      1.81 o 
   5  14   7        1.55        2.30      2.01 o 
   6  14   7        5.67        7.73      2.47 o 
   7  14   7        0.09       11.71      2.82 o 
 -13  15   7        4.57       13.32      4.29 o 
 -12  15   7       17.54       20.40      3.47 o 
 -11  15   7       29.58       24.22      4.57 o 
 -10  15   7       23.65       24.78      3.72 o 
  -9  15   7       10.19       17.91      3.13 o 
  -8  15   7        7.44        6.64      1.77 o 
  -7  15   7        0.25       -0.81      1.32 o 
  -6  15   7        7.27        5.28      1.19 o 
  -5  15   7      145.74      142.95      3.46 o 
  -4  15   7       84.85       73.68      2.44 o 
  -3  15   7        2.18        2.55      0.96 o 
  -2  15   7        0.79       -0.45      0.87 o 
  -1  15   7        3.33        4.83      1.30 o 
   0  15   7      154.60      161.59      4.87 o 
   1  15   7       38.68       48.85      3.15 o 
   2  15   7        0.86        1.37      2.36 o 
   3  15   7        8.45        8.75      1.79 o 
   4  15   7        2.78        2.43      1.67 o 
   5  15   7       32.38       34.85      3.63 o 
   6  15   7        0.59        2.36      2.83 o 
 -12  16   7        1.49        3.55      2.64 o 
 -11  16   7        4.05        6.29      2.88 o 
 -10  16   7        6.62        4.28      2.61 o 
  -9  16   7        4.60        0.15      2.31 o 
  -8  16   7        8.22       11.18      2.00 o 
  -7  16   7       60.20       57.37      3.11 o 
  -6  16   7        0.24        1.06      1.08 o 
  -5  16   7       80.40       75.07      2.58 o 
  -4  16   7      207.21      222.80      4.49 o 
  -3  16   7       71.26       58.64      2.25 o 
  -2  16   7       31.45       28.30      1.77 o 
  -1  16   7        0.68        1.57      1.32 o 
   0  16   7        0.00       -0.99      1.11 o 
   1  16   7        7.14        5.43      1.93 o 
   2  16   7       22.82       28.83      2.48 o 
   3  16   7        3.09        4.10      1.67 o 
   4  16   7       10.04        9.26      3.05 o 
   5  16   7        0.44        0.69      2.44 o 
   6  16   7        0.10        7.90      2.83 o 
 -12  17   7        5.72        1.42      3.16 o 
 -11  17   7        0.19        0.70      2.54 o 
 -10  17   7       17.05       17.17      3.26 o 
  -9  17   7       86.37       82.44      5.14 o 
  -8  17   7       43.93       47.42      3.12 o 
  -7  17   7       54.59       55.21      3.30 o 
  -6  17   7       27.36       23.60      1.81 o 
  -5  17   7       10.70       10.72      1.44 o 
  -4  17   7       83.32       90.24      2.96 o 
  -3  17   7       48.32       43.60      2.33 o 
  -2  17   7       48.96       49.95      2.31 o 
  -1  17   7      126.42      140.13      3.82 o 
   0  17   7       52.18       53.17      3.75 o 
   1  17   7        0.01        0.93      1.74 o 
   2  17   7       10.15       16.75      3.59 o 
   3  17   7        1.00        1.82      1.83 o 
   4  17   7        0.30        0.59      2.26 o 
   5  17   7        0.38        3.62      2.70 o 
 -11  18   7       27.69       35.79      4.10 o 
 -10  18   7       25.64       19.52      3.44 o 
  -9  18   7       32.64       34.04      3.86 o 
  -8  18   7       14.16       12.57      2.14 o 
  -7  18   7       28.46       24.18      2.22 o 
  -6  18   7       23.46       25.34      2.14 o 
  -5  18   7        3.95        0.30      1.11 o 
  -4  18   7        8.21        4.24      1.21 o 
  -3  18   7      123.49      126.03      3.30 o 
  -2  18   7        6.25        4.34      1.26 o 
  -1  18   7        4.78        5.78      2.03 o 
   0  18   7        7.78        3.86      1.95 o 
   1  18   7       65.85       63.80      5.63 o 
   2  18   7       10.56        9.30      3.30 o 
   3  18   7        7.64        1.20      2.74 o 
   4  18   7        8.19        9.93      3.09 o 
   5  18   7        0.57        5.23      3.08 o 
 -11  19   7        0.95        5.85      3.59 o 
 -10  19   7        0.05        1.86      2.69 o 
  -9  19   7       30.40       26.66      3.74 o 
  -8  19   7       18.58       19.27      3.28 o 
  -7  19   7       47.33       46.72      2.47 o 
  -6  19   7       29.77       32.45      2.43 o 
  -5  19   7        6.47        6.63      1.34 o 
  -4  19   7        2.71        0.61      1.11 o 
  -3  19   7        4.54        4.75      1.28 o 
  -2  19   7       95.28       98.13      4.95 o 
  -1  19   7      145.18      149.15      8.70 o 
   0  19   7       30.57       38.57      5.12 o 
   1  19   7       22.69       31.35      4.91 o 
   2  19   7       47.14       48.54      5.61 o 
   3  19   7       35.38       38.33      5.26 o 
 -10  20   7        8.94       12.55      3.00 o 
  -9  20   7        1.05        0.04      2.31 o 
  -8  20   7        5.34        6.17      1.82 o 
  -7  20   7       39.59       39.45      2.68 o 
  -6  20   7       24.33       18.98      1.89 o 
  -5  20   7       25.33       23.33      2.14 o 
  -4  20   7        3.68        2.74      1.89 o 
  -3  20   7       28.45       29.18      4.66 o 
  -2  20   7       36.10       44.82      5.57 o 
  -1  20   7        5.78        5.08      2.91 o 
   0  20   7       91.26       93.26      7.12 o 
   1  20   7        9.74        7.92      3.10 o 
   2  20   7        0.28       -0.57      2.79 o 
   3  20   7        2.32        4.87      3.16 o 
 -10  21   7        0.26       -1.66      3.34 o 
  -9  21   7       13.91       15.21      3.11 o 
  -8  21   7       24.89       26.24      2.38 o 
  -7  21   7       41.49       41.38      2.81 o 
  -6  21   7        3.81        0.45      2.30 o 
  -5  21   7       25.20       27.72      2.84 o 
  -4  21   7       35.64       44.33      5.58 o 
  -3  21   7      222.81      212.20     11.03 o 
  -2  21   7       76.83       74.67      6.74 o 
  -1  21   7       10.06        5.54      3.39 o 
   0  21   7       75.88       71.24      6.41 o 
   1  21   7        5.24        4.80      3.19 o 
   2  21   7       23.63       21.64      4.50 o 
   3  21   7        0.01        2.02      2.73 o 
  -9  22   7       44.73       55.18      6.81 o 
  -8  22   7        8.13        7.87      4.46 o 
  -7  22   7       35.18       34.68      7.92 o 
  -6  22   7        0.30        2.47      2.37 o 
  -5  22   7        3.29        2.69      2.37 o 
  -4  22   7      143.56      130.39      6.27 o 
  -3  22   7       34.43       30.02      3.90 o 
  -2  22   7       13.38       27.41      5.03 o 
  -1  22   7        3.70        2.52      3.19 o 
   0  22   7       30.29       26.66      5.02 o 
   1  22   7       19.21       13.83      3.84 o 
   2  22   7       18.01       23.69      4.69 o 
  -8  23   7        1.17        4.13      2.89 o 
  -7  23   7        4.67       10.59      3.43 o 
  -6  23   7        8.99        6.10      2.30 o 
  -5  23   7        9.68        9.86      2.73 o 
  -4  23   7       33.60       33.58      3.91 o 
  -3  23   7       24.34       29.87      5.92 o 
  -2  23   7       18.94       18.86      3.52 o 
  -1  23   7       20.17       17.77      3.31 o 
   0  23   7        3.58       -0.19      4.31 o 
   1  23   7        2.03       -2.05      2.05 o 
  -6  24   7       22.46       21.68      3.03 o 
  -5  24   7       16.06       16.80      2.97 o 
  -4  24   7        0.02        0.27      2.06 o 
  -3  24   7       57.69       52.79      6.96 o 
  -2  24   7       40.47       43.56      4.52 o 
  -1  24   7       28.96       22.27      3.46 o 
   0  24   7        6.45        5.74      2.54 o 
  -4  25   7        0.48        5.57      2.06 o 
  -3  25   7       28.23       32.06      4.41 o 
 -15   0   8        4.49        6.04      4.23 o 
 -14   0   8       32.88       31.00      5.66 o 
 -13   0   8       18.14       17.57      4.41 o 
 -12   0   8       32.11       44.55      6.19 o 
 -11   0   8        9.85       12.98      2.49 o 
 -10   0   8       21.41       16.60      2.54 o 
  -9   0   8        0.47       -0.91      0.91 o 
  -8   0   8      168.13      147.69      2.69 o 
  -7   0   8       69.19       66.66      1.76 o 
  -6   0   8      493.09      478.64      8.47 o 
  -5   0   8       10.77       14.42      0.96 o 
  -4   0   8      703.35      675.47      9.66 o 
  -3   0   8      947.78      950.87     13.07 o 
  -2   0   8        1.10        4.35      1.85 o 
  -1   0   8       49.66       30.21      3.21 o 
   0   0   8      180.56      148.52      4.21 o 
   1   0   8      669.51      620.96     10.17 o 
   2   0   8      300.17      284.06      9.01 o 
   3   0   8       60.44       55.89      3.06 o 
   4   0   8      108.41      108.71      4.18 o 
   5   0   8       70.47       60.95      4.19 o 
   6   0   8       14.35       14.33      2.68 o 
   7   0   8       22.60       28.58      3.58 o 
   8   0   8        0.01       -0.10      2.33 o 
 -15   1   8        1.23        0.08      2.44 o 
 -14   1   8        9.71        8.79      2.79 o 
 -13   1   8       38.75       47.33      3.40 o 
 -12   1   8        2.49        1.13      1.71 o 
 -11   1   8        7.54        5.03      1.53 o 
 -10   1   8       34.95       30.82      2.16 o 
  -9   1   8        9.58        7.11      0.85 o 
  -8   1   8      222.37      181.04      2.23 o 
  -7   1   8        3.39        4.40      0.52 o 
  -6   1   8      411.31      393.34      3.84 o 
  -5   1   8        0.14        0.62      0.60 o 
  -4   1   8      437.65      404.29      4.08 o 
  -3   1   8      128.39      138.08      3.28 o 
  -2   1   8      817.96      860.48      9.52 o 
  -1   1   8      823.45      821.82      9.21 o 
   0   1   8        9.97       11.67      1.05 o 
   1   1   8       20.84       19.28      1.07 o 
   2   1   8        4.06        4.95      0.86 o 
   3   1   8        0.56       -0.08      0.90 o 
   4   1   8       21.26       22.84      1.85 o 
   5   1   8       10.25        9.20      1.85 o 
   6   1   8       15.71       17.74      2.21 o 
   7   1   8       12.31       11.96      1.87 o 
   8   1   8        3.07        4.31      2.01 o 
 -15   2   8        0.13       -3.02      3.02 o 
 -14   2   8        4.42        2.54      3.57 o 
 -13   2   8        4.60        6.23      2.09 o 
 -12   2   8       35.08       41.58      3.12 o 
 -11   2   8        8.31        9.98      2.63 o 
 -10   2   8        2.34       -0.13      1.26 o 
  -9   2   8       66.81       62.52      1.86 o 
  -8   2   8        0.42       -0.38      0.47 o 
  -7   2   8       48.57       34.00      1.00 o 
  -6   2   8        1.51        3.29      0.51 o 
  -5   2   8      289.85      276.92      2.95 o 
  -4   2   8      570.71      591.22      5.55 o 
  -3   2   8      172.05      157.64      2.31 o 
  -2   2   8      181.41      188.41      3.39 o 
  -1   2   8      191.49      201.44      3.33 o 
   0   2   8      114.41      120.78      2.65 o 
   1   2   8       94.24       98.32      2.05 o 
   2   2   8       26.79       30.06      1.48 o 
   3   2   8       21.55       20.25      2.10 o 
   4   2   8      222.59      211.67      4.95 o 
   5   2   8       55.43       49.38      2.90 o 
   6   2   8        1.00        2.42      1.39 o 
   7   2   8        9.67        6.90      1.73 o 
   8   2   8        0.13        0.76      1.82 o 
 -15   3   8        4.83        7.14      3.94 o 
 -14   3   8        3.68        7.02      4.67 o 
 -13   3   8        5.33        4.49      3.62 o 
 -12   3   8        0.19       -0.89      1.65 o 
 -11   3   8       43.42       44.24      3.05 o 
 -10   3   8       67.93       62.28      3.21 o 
  -9   3   8      287.22      293.93      4.43 o 
  -8   3   8      178.48      163.44      2.20 o 
  -7   3   8       18.59       14.46      0.74 o 
  -6   3   8       16.96       19.35      0.80 o 
  -5   3   8      531.20      480.87      4.89 o 
  -4   3   8       30.10       40.58      1.29 o 
  -3   3   8       27.70       33.34      1.02 o 
  -2   3   8      153.89      149.24      2.59 o 
  -1   3   8      488.37      498.35      6.78 o 
   0   3   8       47.67       42.20      1.49 o 
   1   3   8        3.89        4.71      0.74 o 
   2   3   8       62.45       61.01      2.27 o 
   3   3   8        1.59        3.40      1.10 o 
   4   3   8        0.41        1.89      1.09 o 
   5   3   8        7.85        5.74      1.51 o 
   6   3   8       36.46       34.00      2.65 o 
   7   3   8        0.62        1.16      1.14 o 
   8   3   8        6.96        5.64      2.05 o 
 -14   4   8        6.50        2.81      2.44 o 
 -13   4   8        5.70        4.33      2.52 o 
 -12   4   8        0.03       -0.81      2.14 o 
 -11   4   8       41.71       35.86      2.84 o 
 -10   4   8        6.82        7.83      1.78 o 
  -9   4   8       95.66       83.95      2.13 o 
  -8   4   8       11.12       14.55      0.81 o 
  -7   4   8      246.91      249.54      2.88 o 
  -6   4   8      758.50      708.83      6.48 o 
  -5   4   8      626.46      627.28      6.10 o 
  -4   4   8       46.39       41.10      1.15 o 
  -3   4   8       97.18       99.31      1.66 o 
  -2   4   8       77.59       74.72      1.78 o 
  -1   4   8       99.71       99.27      2.91 o 
   0   4   8        0.59        0.33      0.63 o 
   1   4   8      386.46      377.31      5.21 o 
   2   4   8       75.75       74.90      2.44 o 
   3   4   8       95.05       94.53      2.89 o 
   4   4   8       74.94       71.82      2.77 o 
   5   4   8        2.89        1.72      1.01 o 
   6   4   8      151.89      144.32      4.53 o 
   7   4   8        0.72        4.39      1.64 o 
 -15   5   8        3.51       11.43      3.64 o 
 -14   5   8       28.89       23.89      3.51 o 
 -13   5   8        0.53        0.70      2.31 o 
 -12   5   8        1.86        3.07      2.66 o 
 -11   5   8        3.40        3.77      2.26 o 
 -10   5   8        0.73       -0.07      1.94 o 
  -9   5   8      182.32      159.05      3.60 o 
  -8   5   8       43.79       42.73      1.28 o 
  -7   5   8       15.81       12.96      0.77 o 
  -6   5   8       57.78       63.74      1.36 o 
  -5   5   8      360.10      327.95      3.82 o 
  -4   5   8      465.23      484.45      5.78 o 
  -3   5   8      358.16      338.77      4.78 o 
  -2   5   8      185.85      194.42      3.68 o 
  -1   5   8       70.67       65.54      2.07 o 
   0   5   8      123.24      120.80      2.60 o 
   1   5   8       99.81       88.46      2.31 o 
   2   5   8        5.46        3.45      0.87 o 
   3   5   8        9.30        9.06      1.29 o 
   4   5   8       17.85       15.68      1.61 o 
   5   5   8       23.92       24.53      2.26 o 
   6   5   8       30.83       29.19      2.52 o 
   7   5   8       34.34       31.79      3.90 o 
 -15   6   8        0.05        7.02      3.40 o 
 -14   6   8        6.75        5.69      5.24 o 
 -13   6   8        0.18       -2.20      2.20 o 
 -12   6   8        5.83        8.88      2.75 o 
 -11   6   8        2.10        0.67      2.08 o 
 -10   6   8       42.34       34.33      3.47 o 
  -9   6   8        5.01        2.43      1.21 o 
  -8   6   8        0.04        0.17      0.74 o 
  -7   6   8        0.03        1.10      0.54 o 
  -6   6   8        6.16        4.46      0.62 o 
  -5   6   8       59.95       54.66      1.49 o 
  -4   6   8      568.43      558.55      6.60 o 
  -3   6   8     1042.50     1016.68     11.64 o 
  -2   6   8      266.54      257.79      4.47 o 
  -1   6   8      330.85      304.60      5.80 o 
   0   6   8      238.20      219.06      4.08 o 
   1   6   8       36.90       37.83      2.22 o 
   2   6   8      234.23      219.97      4.44 o 
   3   6   8       18.47       13.17      1.42 o 
   4   6   8       11.75       13.19      1.75 o 
   5   6   8        5.14        3.21      1.39 o 
   6   6   8        1.66        2.74      1.51 o 
   7   6   8       47.79       49.83      3.19 o 
 -15   7   8        1.29        5.52      3.25 o 
 -14   7   8        3.20        2.72      2.67 o 
 -13   7   8       37.20       31.48      3.89 o 
 -12   7   8      164.07      167.67      7.02 o 
 -11   7   8        5.00        4.60      2.31 o 
 -10   7   8        4.14        3.19      4.40 o 
  -9   7   8      339.64      326.28      9.25 o 
  -8   7   8       50.38       50.38      2.23 o 
  -7   7   8       48.70       49.32      1.67 o 
  -6   7   8      963.77      952.21     10.93 o 
  -5   7   8      455.12      446.29      5.77 o 
  -4   7   8       44.81       34.08      1.38 o 
  -3   7   8       12.53        7.22      0.87 o 
  -2   7   8       19.76       22.40      1.79 o 
  -1   7   8       21.33       16.13      1.13 o 
   0   7   8       11.25        8.76      0.99 o 
   1   7   8       48.58       45.81      2.00 o 
   2   7   8       12.10       13.10      1.38 o 
   3   7   8       26.62       27.29      1.84 o 
   4   7   8       50.80       50.21      2.52 o 
   5   7   8       50.09       49.93      2.90 o 
   6   7   8       19.58       18.42      2.10 o 
   7   7   8        4.23        4.27      1.72 o 
 -14   8   8        8.16        7.21      2.94 o 
 -13   8   8      114.94      116.68      6.17 o 
 -12   8   8       29.70       30.19      3.85 o 
 -11   8   8       47.83       51.38      6.03 o 
 -10   8   8        0.09       -0.10      1.26 o 
  -9   8   8        7.31        8.39      1.39 o 
  -8   8   8      120.17      128.32      3.54 o 
  -7   8   8      283.53      275.32      5.54 o 
  -6   8   8       86.68       78.71      2.30 o 
  -5   8   8      201.66      184.22      4.05 o 
  -4   8   8       39.47       46.23      1.92 o 
  -3   8   8       14.72       13.02      1.02 o 
  -2   8   8       25.44       33.55      1.50 o 
  -1   8   8      547.50      491.00      6.75 o 
   0   8   8      281.14      265.75      4.35 o 
   1   8   8       56.23       50.48      2.04 o 
   2   8   8       22.37       20.66      1.66 o 
   3   8   8      102.72       99.58      2.98 o 
   4   8   8        1.71        1.95      1.15 o 
   5   8   8        0.26       -0.20      1.25 o 
   6   8   8        3.50        6.23      1.62 o 
   7   8   8       64.18       74.05      4.25 o 
 -14   9   8        2.35        2.43      2.87 o 
 -13   9   8       13.06       14.54      4.61 o 
 -12   9   8      109.02      105.26      6.28 o 
 -11   9   8        0.00        3.12      2.28 o 
 -10   9   8       30.93       40.50      3.84 o 
  -9   9   8      280.19      273.63      6.76 o 
  -8   9   8      182.49      191.23      4.48 o 
  -7   9   8      394.27      383.91      7.04 o 
  -6   9   8      411.20      403.07      6.62 o 
  -5   9   8      450.11      436.70      6.41 o 
  -4   9   8        4.71        5.32      0.89 o 
  -3   9   8      191.02      184.36      3.64 o 
  -2   9   8      147.37      136.50      3.08 o 
  -1   9   8      417.83      403.99      6.35 o 
   0   9   8      106.22       89.80      2.54 o 
   1   9   8        2.85        2.43      0.92 o 
   2   9   8       14.94       16.10      1.46 o 
   3   9   8        1.58        1.97      1.04 o 
   4   9   8      114.28      108.55      3.24 o 
   5   9   8       14.91       18.46      1.99 o 
   6   9   8        0.00        1.64      1.73 o 
   7   9   8        0.13        2.14      3.98 o 
 -14  10   8        0.09        0.80      3.53 o 
 -13  10   8       79.82       85.29      5.46 o 
 -12  10   8       27.86       29.91      3.77 o 
 -11  10   8       40.50       40.96      4.12 o 
 -10  10   8       61.01       66.72      9.15 o 
  -9  10   8        4.57        3.18      1.55 o 
  -8  10   8        6.52        5.38      1.28 o 
  -7  10   8        6.15        5.68      1.17 o 
  -6  10   8        9.41        8.69      1.13 o 
  -5  10   8       36.24       40.61      1.92 o 
  -4  10   8      216.17      217.63      4.69 o 
  -3  10   8      746.60      704.34      9.91 o 
  -2  10   8      155.01      153.60      3.33 o 
  -1  10   8      239.81      236.04      4.36 o 
   0  10   8      141.52      135.06      5.56 o 
   1  10   8       49.70       49.45      2.02 o 
   2  10   8        1.61        0.01      1.14 o 
   3  10   8      148.47      162.51      3.83 o 
   4  10   8       13.57       15.52      1.61 o 
   5  10   8        0.80        1.52      1.27 o 
   6  10   8        2.81        2.81      1.89 o 
   7  10   8        4.39        9.92      2.76 o 
 -14  11   8       15.52       17.80      5.01 o 
 -13  11   8        0.79        2.02      2.55 o 
 -12  11   8       12.81       20.64      3.34 o 
 -11  11   8       12.58       15.54      3.03 o 
 -10  11   8       11.01       11.31      2.67 o 
  -9  11   8       55.44       73.23      4.53 o 
  -8  11   8       29.51       31.53      2.14 o 
  -7  11   8      249.50      249.51      5.34 o 
  -6  11   8      425.31      389.81      6.48 o 
  -5  11   8       24.83       26.41      1.77 o 
  -4  11   8        0.92       -0.29      0.83 o 
  -3  11   8      242.69      218.38      5.92 o 
  -2  11   8      128.77      116.12      2.68 o 
  -1  11   8       13.15       11.46      1.47 o 
   0  11   8      101.57       95.39      2.98 o 
   1  11   8        3.64        2.55      1.08 o 
   2  11   8       25.24       21.80      1.85 o 
   3  11   8       10.11       10.81      1.41 o 
   4  11   8       32.56       31.95      2.08 o 
   5  11   8       15.56       18.78      2.47 o 
   6  11   8       10.14        9.67      2.22 o 
 -13  12   8        6.11       11.10      2.57 o 
 -12  12   8       12.91       12.97      2.97 o 
 -11  12   8       18.16       17.46      3.16 o 
 -10  12   8       31.38       36.36      3.88 o 
  -9  12   8        0.03       -0.57      1.97 o 
  -8  12   8       17.50       12.38      1.59 o 
  -7  12   8       27.33       28.03      2.03 o 
  -6  12   8       22.72       18.71      1.56 o 
  -5  12   8        4.31        4.05      1.05 o 
  -4  12   8        7.03        4.81      1.08 o 
  -3  12   8       37.73       36.01      2.12 o 
  -2  12   8       45.20       51.38      1.78 o 
  -1  12   8        0.12       -0.86      0.86 o 
   0  12   8       62.14       51.08      2.29 o 
   1  12   8       26.33       23.18      1.83 o 
   2  12   8        1.24        0.75      1.11 o 
   3  12   8       24.82       21.74      1.90 o 
   4  12   8        0.58       -0.57      1.45 o 
   5  12   8        3.28        9.95      2.54 o 
   6  12   8        7.20       13.00      2.85 o 
 -13  13   8        3.01        5.22      3.75 o 
 -12  13   8       10.31       15.32      3.10 o 
 -11  13   8       17.75       12.60      3.72 o 
 -10  13   8      141.99      142.74      6.47 o 
  -9  13   8      258.23      253.55      8.60 o 
  -8  13   8       34.84       37.27      2.34 o 
  -7  13   8        0.92        0.75      1.46 o 
  -6  13   8       10.25       12.39      1.40 o 
  -5  13   8      181.46      169.94      3.81 o 
  -4  13   8        5.99        4.35      1.11 o 
  -3  13   8      124.79      103.58      3.22 o 
  -2  13   8        0.43        1.87      1.13 o 
  -1  13   8        8.24        6.83      1.20 o 
   0  13   8       33.57       31.39      2.03 o 
   1  13   8        3.38        3.87      1.19 o 
   2  13   8        1.90       -0.64      1.18 o 
   3  13   8       28.95       29.27      2.68 o 
   4  13   8        1.05        2.74      1.98 o 
   5  13   8       41.55       39.69      8.09 o 
   6  13   8        3.00       11.09      2.42 o 
 -13  14   8        1.20        4.30      3.76 o 
 -12  14   8       27.69       36.75      4.13 o 
 -11  14   8        1.51        1.79      2.41 o 
 -10  14   8        0.49       -2.06      2.06 o 
  -9  14   8       12.86       16.66      3.14 o 
  -8  14   8       19.01       20.23      2.06 o 
  -7  14   8       17.92       15.03      1.70 o 
  -6  14   8        1.06       -0.29      1.01 o 
  -5  14   8       71.94       72.71      2.54 o 
  -4  14   8       51.12       45.90      2.09 o 
  -3  14   8       41.96       47.78      2.13 o 
  -2  14   8       73.96       67.96      3.03 o 
  -1  14   8       63.42       77.42      3.21 o 
   0  14   8       25.78       26.55      1.90 o 
   1  14   8       59.43       69.08      2.70 o 
   2  14   8        6.41        5.83      1.93 o 
   3  14   8        0.04        2.53      1.51 o 
   4  14   8       60.45       62.44      4.59 o 
   5  14   8        1.24        5.43      2.15 o 
 -12  15   8       13.47       15.24      3.28 o 
 -11  15   8        0.35       -0.36      2.49 o 
 -10  15   8       27.94       33.20      3.86 o 
  -9  15   8       17.86       22.27      3.00 o 
  -8  15   8        6.40        5.97      2.26 o 
  -7  15   8        0.86        0.62      1.10 o 
  -6  15   8       16.33       11.16      1.43 o 
  -5  15   8      307.01      300.34      5.56 o 
  -4  15   8        2.93        6.38      1.22 o 
  -3  15   8       14.91       10.24      1.34 o 
  -2  15   8        0.32       -0.73      1.02 o 
  -1  15   8        5.04        5.15      1.41 o 
   0  15   8       20.25       22.10      3.01 o 
   1  15   8       12.81       18.10      1.71 o 
   2  15   8       35.02       34.82      2.79 o 
   3  15   8        0.81        4.31      2.18 o 
   4  15   8        0.00        2.62      1.97 o 
   5  15   8        0.18        8.00      2.32 o 
 -12  16   8       13.20       21.50      5.28 o 
 -11  16   8        2.70        8.48      5.93 o 
 -10  16   8        1.29        3.54      2.65 o 
  -9  16   8        0.00        0.99      1.67 o 
  -8  16   8        1.76        1.66      1.66 o 
  -7  16   8       94.25       97.59      3.05 o 
  -6  16   8        3.06        0.56      1.13 o 
  -5  16   8       10.83       10.63      1.43 o 
  -4  16   8       10.73       10.39      1.41 o 
  -3  16   8        2.43        0.55      1.01 o 
  -2  16   8        2.15        1.96      1.21 o 
  -1  16   8       48.55       49.02      2.83 o 
   0  16   8        3.25        4.81      1.55 o 
   1  16   8      220.64      238.27     19.86 o 
   2  16   8       14.00       18.14      2.28 o 
   3  16   8       14.92       18.71      2.29 o 
   4  16   8        5.05        2.80      2.56 o 
   5  16   8        5.50       18.60      3.75 o 
 -12  17   8        7.38        8.62      4.21 o 
 -11  17   8        5.37        2.99      2.67 o 
 -10  17   8       18.60       18.97      3.45 o 
  -9  17   8        6.24        6.67      2.68 o 
  -8  17   8        8.58        8.34      1.95 o 
  -7  17   8        1.11        0.89      1.18 o 
  -6  17   8       11.22       11.49      1.70 o 
  -5  17   8      150.35      152.55      3.77 o 
  -4  17   8       79.45       85.30      2.80 o 
  -3  17   8       13.19       10.10      1.39 o 
  -2  17   8       14.51       21.47      1.92 o 
  -1  17   8        0.64        1.72      1.22 o 
   0  17   8      112.26      114.54      5.37 o 
   1  17   8        0.02        0.86      1.98 o 
   2  17   8        5.46       10.39      2.30 o 
   3  17   8        2.65       -0.40      2.64 o 
   4  17   8        2.94        8.94      3.02 o 
 -11  18   8        0.06        5.34      2.67 o 
 -10  18   8        5.08        2.51      3.13 o 
  -9  18   8        3.32        0.71      2.44 o 
  -8  18   8        3.23        0.68      1.48 o 
  -7  18   8        6.20        4.84      1.54 o 
  -6  18   8       17.49       17.67      1.72 o 
  -5  18   8        3.41        3.28      1.24 o 
  -4  18   8       27.62       23.32      2.07 o 
  -3  18   8       26.17       22.34      1.80 o 
  -2  18   8       30.70       24.88      2.12 o 
  -1  18   8       30.30       39.73      3.77 o 
   0  18   8       17.05       17.20      2.83 o 
   1  18   8       29.66       29.76      4.92 o 
   2  18   8        3.65       -2.49      2.67 o 
   3  18   8        0.09        2.49      3.13 o 
 -10  19   8        0.38        0.42      2.34 o 
  -9  19   8        8.07       12.27      3.11 o 
  -8  19   8        0.08        1.33      1.51 o 
  -7  19   8        0.72        0.91      1.47 o 
  -6  19   8        3.52        1.18      1.23 o 
  -5  19   8        0.06        0.69      1.15 o 
  -4  19   8        8.49        9.55      1.48 o 
  -3  19   8       13.47       13.03      2.67 o 
  -2  19   8       71.79       68.41      4.45 o 
  -1  19   8       22.87       25.23      4.75 o 
   0  19   8        0.00       -2.72      2.72 o 
   1  19   8        4.23        4.11      2.95 o 
   2  19   8       22.09       15.58      4.19 o 
   3  19   8        0.05       -2.46      2.46 o 
 -10  20   8        0.07       -1.93      2.22 o 
  -9  20   8        0.00        1.84      1.90 o 
  -8  20   8        6.39        5.25      1.78 o 
  -7  20   8      130.79      146.41      4.10 o 
  -6  20   8       71.59       77.99      3.35 o 
  -5  20   8       87.85       86.90      3.02 o 
  -4  20   8      107.39      115.86      3.46 o 
  -3  20   8       13.40       13.35      4.03 o 
  -2  20   8       59.77       60.44      6.06 o 
  -1  20   8       16.09       15.78      4.19 o 
   0  20   8       34.36       36.45      5.51 o 
   1  20   8        0.41        1.89      2.83 o 
   2  20   8       12.45        3.68      3.04 o 
  -9  21   8       36.32       35.79      3.31 o 
  -8  21   8       35.79       38.27      2.79 o 
  -7  21   8        4.71        4.19      2.06 o 
  -6  21   8       23.57       20.46      3.49 o 
  -5  21   8       12.06       14.66      4.54 o 
  -4  21   8       34.29       36.14      5.31 o 
  -3  21   8        0.55        0.42      3.08 o 
  -2  21   8      134.13      151.45      9.37 o 
  -1  21   8        8.72        4.48      3.26 o 
   0  21   8        0.29       -2.15      2.95 o 
   1  21   8        1.92        0.35      2.91 o 
   2  21   8        2.44        2.75      2.95 o 
  -8  22   8        0.07        1.37      4.92 o 
  -7  22   8        0.52        0.54      2.29 o 
  -6  22   8        5.13        6.16      2.26 o 
  -5  22   8        3.27        5.65      2.67 o 
  -4  22   8       12.68       20.15      4.41 o 
  -3  22   8       57.75       56.74      6.68 o 
  -2  22   8      147.59      153.12      9.56 o 
  -1  22   8        6.07        6.29      3.64 o 
   0  22   8       17.31       15.56      4.39 o 
   1  22   8        1.16        4.46      3.32 o 
  -7  23   8        1.64        2.89      2.30 o 
  -6  23   8        2.31        1.43      2.13 o 
  -5  23   8       41.63       53.56      6.33 o 
  -4  23   8        2.30       -1.20      2.06 o 
  -3  23   8        6.18        5.43      3.17 o 
  -2  23   8       13.48       12.97      4.08 o 
  -1  23   8       59.44       60.22      6.89 o 
  -4  24   8        7.05       13.37      2.79 o 
  -3  24   8        1.94        2.74      2.54 o 
 -15   1   9        0.01       -1.35      3.78 o 
 -14   1   9       22.52       17.98      3.46 o 
 -13   1   9       36.63       38.19      3.57 o 
 -12   1   9       27.71       27.30      2.68 o 
 -11   1   9       30.05       36.48      2.42 o 
 -10   1   9       26.31       24.00      1.51 o 
  -9   1   9        8.17        5.74      1.02 o 
  -8   1   9        7.66        5.67      0.69 o 
  -7   1   9        2.59        1.64      0.54 o 
  -6   1   9        3.47        2.04      0.58 o 
  -5   1   9        0.48        1.61      0.60 o 
  -4   1   9      116.08      129.33      2.24 o 
  -3   1   9      229.70      212.95      3.70 o 
  -2   1   9       10.66        7.50      0.96 o 
  -1   1   9       11.99        8.65      1.06 o 
   0   1   9        5.23        6.72      1.01 o 
   1   1   9       58.91       56.30      3.03 o 
   2   1   9      129.38      133.38      3.34 o 
   3   1   9        9.30        8.06      1.27 o 
   4   1   9       13.63        9.93      1.61 o 
   5   1   9        3.70        1.74      1.39 o 
   6   1   9        0.19       -0.70      1.60 o 
   7   1   9        2.95        2.10      1.79 o 
 -15   2   9        3.33        2.11      3.87 o 
 -14   2   9        0.23       -0.14      3.41 o 
 -13   2   9       35.51       37.80      3.17 o 
 -12   2   9       11.24       13.69      2.28 o 
 -11   2   9       17.17       18.86      2.31 o 
 -10   2   9       33.49       21.35      1.46 o 
  -9   2   9       20.54       15.51      1.20 o 
  -8   2   9       59.63       54.99      1.32 o 
  -7   2   9       53.76       54.48      1.26 o 
  -6   2   9       48.51       57.19      1.32 o 
  -5   2   9      164.92      157.09      2.40 o 
  -4   2   9      659.41      625.53      7.11 o 
  -3   2   9        7.18       12.22      1.07 o 
  -2   2   9        1.87        1.14      0.75 o 
  -1   2   9      109.59       91.49      2.36 o 
   0   2   9      125.29      109.83      2.87 o 
   1   2   9        1.06        0.83      1.02 o 
   2   2   9      100.15       94.13      2.68 o 
   3   2   9        1.89        0.65      1.09 o 
   4   2   9        2.88        4.84      1.34 o 
   5   2   9        0.72        3.92      1.53 o 
   6   2   9        0.31        1.26      1.32 o 
   7   2   9        6.85       12.55      2.38 o 
 -15   3   9        5.84        7.96      4.30 o 
 -14   3   9        6.83       12.13      3.00 o 
 -13   3   9        0.46        0.98      3.10 o 
 -12   3   9        0.93        3.81      2.34 o 
 -11   3   9        0.72       -0.25      1.64 o 
 -10   3   9        0.37       -1.13      1.13 o 
  -9   3   9       11.31       11.11      1.08 o 
  -8   3   9       18.04       18.08      0.94 o 
  -7   3   9        7.34        8.21      0.69 o 
  -6   3   9      395.62      386.84      4.21 o 
  -5   3   9        0.92        3.50      0.68 o 
  -4   3   9       86.23       98.29      2.88 o 
  -3   3   9      283.62      278.25      4.46 o 
  -2   3   9       34.30       33.04      1.59 o 
  -1   3   9       53.02       47.30      2.53 o 
   0   3   9        0.00        0.21      0.78 o 
   1   3   9       59.16       50.04      1.97 o 
   2   3   9       17.37       14.27      1.48 o 
   3   3   9        1.65        2.49      1.25 o 
   4   3   9       52.23       58.56      2.71 o 
   5   3   9       44.43       53.03      3.18 o 
   6   3   9       23.34       21.33      2.29 o 
 -14   4   9        0.09        1.28      2.44 o 
 -13   4   9       23.11       28.82      3.69 o 
 -12   4   9        1.54       -0.58      2.25 o 
 -11   4   9       33.85       31.04      3.50 o 
 -10   4   9       49.42       42.61      2.49 o 
  -9   4   9       45.77       42.18      2.05 o 
  -8   4   9       26.91       19.36      0.99 o 
  -7   4   9        8.32        5.54      0.69 o 
  -6   4   9       68.03       68.85      1.60 o 
  -5   4   9      892.03      851.43      9.23 o 
  -4   4   9       85.28       87.71      2.08 o 
  -3   4   9      404.48      402.37      5.43 o 
  -2   4   9       95.13       91.39      2.33 o 
  -1   4   9       22.15       20.13      1.51 o 
   0   4   9       90.65       85.22      2.58 o 
   1   4   9        0.22        0.07      0.87 o 
   2   4   9        6.95        8.39      1.34 o 
   3   4   9       10.96       10.86      1.50 o 
   4   4   9       36.96       35.11      2.26 o 
   5   4   9        0.24        1.85      1.47 o 
   6   4   9        0.21        1.51      2.00 o 
 -15   5   9       14.59       12.63      4.21 o 
 -14   5   9        3.13        7.74      2.68 o 
 -13   5   9        4.04       10.29      2.95 o 
 -12   5   9        0.78       -0.47      2.15 o 
 -11   5   9        2.45        0.78      2.22 o 
 -10   5   9       14.77       12.13      1.93 o 
  -9   5   9        3.20        3.31      1.24 o 
  -8   5   9       22.68       22.71      1.12 o 
  -7   5   9        0.29       -0.54      0.54 o 
  -6   5   9       45.54       43.13      1.38 o 
  -5   5   9       40.98       44.44      1.51 o 
  -4   5   9       79.70       79.79      2.09 o 
  -3   5   9       10.68       15.20      1.24 o 
  -2   5   9      228.72      234.59      4.38 o 
  -1   5   9       65.83       53.58      2.06 o 
   0   5   9      116.58      121.58      3.10 o 
   1   5   9        5.07        6.46      1.18 o 
   2   5   9       92.45       91.47      2.88 o 
   3   5   9       75.20       78.00      2.81 o 
   4   5   9        1.50        2.03      1.00 o 
   5   5   9       25.18       24.86      2.26 o 
   6   5   9       39.09       43.13      3.30 o 
 -15   6   9       33.13       33.40      5.63 o 
 -14   6   9        6.72       12.80      3.15 o 
 -13   6   9        1.41        2.98      3.17 o 
 -12   6   9        0.00       -2.30      3.53 o 
 -11   6   9        9.78        5.50      2.48 o 
 -10   6   9       38.85       31.30      2.60 o 
  -9   6   9      199.53      197.97      5.50 o 
  -8   6   9       82.88       83.55      2.89 o 
  -7   6   9       74.04       66.63      1.90 o 
  -6   6   9      106.98      101.16      2.70 o 
  -5   6   9      278.34      262.50      6.75 o 
  -4   6   9       57.25       50.79      3.04 o 
  -3   6   9       39.08       41.10      1.68 o 
  -2   6   9       69.37       71.91      2.27 o 
  -1   6   9      188.04      186.07      3.87 o 
   0   6   9        0.31       -0.57      0.85 o 
   1   6   9       74.68       66.67      3.63 o 
   2   6   9       71.85       72.45      2.90 o 
   3   6   9       16.87       19.03      1.75 o 
   4   6   9        0.48        0.74      1.18 o 
   5   6   9       11.03       13.42      1.98 o 
   6   6   9       10.68       11.75      1.88 o 
 -14   7   9       11.01       12.99      3.23 o 
 -13   7   9        0.09        0.33      2.50 o 
 -12   7   9       13.95       16.30      5.62 o 
 -11   7   9        4.14        1.92      2.45 o 
 -10   7   9       47.69       42.73      2.97 o 
  -9   7   9      180.49      188.19      5.39 o 
  -8   7   9        1.54        0.99      1.06 o 
  -7   7   9        1.33        0.56      1.11 o 
  -6   7   9      160.84      144.00      4.66 o 
  -5   7   9      384.24      376.34      6.07 o 
  -4   7   9      148.87      154.61      3.03 o 
  -3   7   9      125.03      110.08      2.55 o 
  -2   7   9        1.67        4.27      0.94 o 
  -1   7   9       31.04       29.28      1.89 o 
   0   7   9       81.22       76.98      3.44 o 
   1   7   9       96.10       93.20      4.51 o 
   2   7   9        6.57        4.89      1.20 o 
   3   7   9       14.69       13.06      1.58 o 
   4   7   9        0.13       -0.33      1.11 o 
   5   7   9        1.65        3.10      1.49 o 
   6   7   9        3.42        0.50      1.64 o 
 -14   8   9        2.66        2.21      2.46 o 
 -13   8   9       11.12       11.00      3.92 o 
 -12   8   9       16.88       22.09      4.29 o 
 -11   8   9       10.33        9.18      3.20 o 
 -10   8   9       14.00       13.16      1.92 o 
  -9   8   9       26.09       24.68      2.85 o 
  -8   8   9        0.01       -0.56      1.23 o 
  -7   8   9      223.95      197.51      4.17 o 
  -6   8   9        5.64        4.06      1.06 o 
  -5   8   9      119.05      117.62      2.87 o 
  -4   8   9       83.75       80.61      2.38 o 
  -3   8   9       63.89       65.69      2.41 o 
  -2   8   9      111.52      104.23      2.98 o 
  -1   8   9        0.76       -0.29      0.81 o 
   0   8   9       20.23       20.42      1.72 o 
   1   8   9        5.48        6.34      1.19 o 
   2   8   9       16.46       16.65      1.56 o 
   3   8   9       54.23       52.18      2.55 o 
   4   8   9       37.93       40.08      2.67 o 
   5   8   9        1.15        2.92      1.51 o 
   6   8   9        9.33       13.26      2.55 o 
 -14   9   9        9.46       12.87      4.50 o 
 -13   9   9       32.91       38.12      4.29 o 
 -12   9   9        1.18        0.98      1.42 o 
 -11   9   9       25.31       18.89      3.44 o 
 -10   9   9        3.88        2.39      1.72 o 
  -9   9   9       24.69       22.52      2.62 o 
  -8   9   9       38.24       34.26      2.20 o 
  -7   9   9        9.76       11.41      1.36 o 
  -6   9   9       14.46       13.05      2.05 o 
  -5   9   9        8.79        7.47      1.58 o 
  -4   9   9       99.75       89.71      2.74 o 
  -3   9   9       72.96       63.02      2.18 o 
  -2   9   9      121.42      102.53      3.06 o 
  -1   9   9       17.19       18.37      1.63 o 
   0   9   9        0.16        1.25      0.89 o 
   1   9   9       12.62       11.10      1.37 o 
   2   9   9       65.18       64.01      2.49 o 
   3   9   9       24.90       23.47      1.92 o 
   4   9   9       14.56       14.48      1.82 o 
   5   9   9        2.08        2.09      1.38 o 
   6   9   9        8.54       17.51      4.32 o 
 -14  10   9       27.99       31.01      5.51 o 
 -13  10   9        6.06        1.90      2.57 o 
 -12  10   9        1.55       -1.72      2.37 o 
 -11  10   9        0.03        0.70      2.23 o 
 -10  10   9        1.51        5.73      2.51 o 
  -9  10   9        4.15        2.91      1.28 o 
  -8  10   9        3.16        3.65      1.28 o 
  -7  10   9       74.86       83.30      2.98 o 
  -6  10   9        0.22       -0.30      0.77 o 
  -5  10   9       12.67       10.83      1.29 o 
  -4  10   9      120.42      118.24      3.42 o 
  -3  10   9      106.51      102.06      2.76 o 
  -2  10   9        0.01        0.14      0.90 o 
  -1  10   9        6.59        3.77      1.12 o 
   0  10   9      186.74      165.69      5.76 o 
   1  10   9       84.36       91.77      3.15 o 
   2  10   9       10.49       12.01      1.46 o 
   3  10   9        0.90        3.22      1.21 o 
   4  10   9        0.16        1.18      1.24 o 
   5  10   9       15.15       14.87      2.39 o 
 -14  11   9        6.09        4.52      3.96 o 
 -13  11   9        0.88        1.60      2.60 o 
 -12  11   9       17.76       23.42      3.52 o 
 -11  11   9       14.88       16.49      3.10 o 
 -10  11   9        2.59        2.52      3.01 o 
  -9  11   9       72.90       74.26      3.00 o 
  -8  11   9        6.31        7.31      1.46 o 
  -7  11   9       48.39       52.37      2.25 o 
  -6  11   9       62.65       65.62      2.43 o 
  -5  11   9        1.11        1.08      0.96 o 
  -4  11   9       15.40       18.59      1.70 o 
  -3  11   9      121.92      115.68      3.44 o 
  -2  11   9       79.44       67.59      2.58 o 
  -1  11   9        9.46        6.27      1.23 o 
   0  11   9       54.62       49.49      2.39 o 
   1  11   9        0.08        0.42      1.06 o 
   2  11   9       16.13       20.15      1.90 o 
   3  11   9       40.73       38.96      2.55 o 
   4  11   9        1.19        2.76      1.52 o 
   5  11   9       14.95       22.69      4.68 o 
 -13  12   9        0.01       -1.22      3.68 o 
 -12  12   9        0.02       -0.64      2.15 o 
 -11  12   9        3.30        2.30      2.54 o 
 -10  12   9       47.69       47.10      4.27 o 
  -9  12   9       10.07        9.52      1.60 o 
  -8  12   9        0.14        0.90      1.24 o 
  -7  12   9       41.62       35.69      2.10 o 
  -6  12   9       10.55       11.99      1.39 o 
  -5  12   9       83.38       77.80      2.73 o 
  -4  12   9        3.80        4.53      1.19 o 
  -3  12   9        7.48        3.11      1.41 o 
  -2  12   9        0.59        1.78      1.22 o 
  -1  12   9        5.35        8.64      1.37 o 
   0  12   9       42.79       38.51      2.31 o 
   1  12   9       66.64       66.75      2.79 o 
   2  12   9        2.86        2.70      1.26 o 
   3  12   9       25.69       26.61      2.17 o 
   4  12   9       16.98       15.86      2.77 o 
   5  12   9        0.02        5.53      2.12 o 
 -13  13   9        0.04       -1.69      3.60 o 
 -12  13   9        3.46        1.07      2.60 o 
 -11  13   9       24.45       21.19      3.46 o 
 -10  13   9        4.91        4.27      2.28 o 
  -9  13   9       18.96       14.33      1.85 o 
  -8  13   9        9.19        9.26      1.45 o 
  -7  13   9       83.24       77.54      2.79 o 
  -6  13   9       35.08       40.52      2.21 o 
  -5  13   9       13.00       10.47      1.36 o 
  -4  13   9       29.59       36.55      2.06 o 
  -3  13   9        6.80        8.38      1.40 o 
  -2  13   9       35.12       32.59      2.48 o 
  -1  13   9       23.23       18.83      1.73 o 
   0  13   9        4.87        5.36      1.30 o 
   1  13   9      172.90      174.12      4.69 o 
   2  13   9        8.72        5.95      1.40 o 
   3  13   9       30.82       32.53      2.82 o 
   4  13   9        5.99        9.17      2.44 o 
   5  13   9        9.52       18.40      3.79 o 
 -13  14   9        4.72        2.14      3.82 o 
 -12  14   9        4.10        4.64      2.48 o 
 -11  14   9        5.60        5.48      2.76 o 
 -10  14   9        9.63        7.50      3.36 o 
  -9  14   9       90.92      102.87      4.32 o 
  -8  14   9        0.85        2.66      1.26 o 
  -7  14   9        0.17       -0.24      1.09 o 
  -6  14   9        0.34       -0.49      1.22 o 
  -5  14   9        0.08       -0.05      0.99 o 
  -4  14   9        6.96        3.73      1.47 o 
  -3  14   9        0.14       -0.75      0.97 o 
  -2  14   9       17.29       17.78      1.98 o 
  -1  14   9       34.40       42.19      3.07 o 
   0  14   9      115.73       95.86      3.24 o 
   1  14   9       46.70       54.53      2.67 o 
   2  14   9       20.05       23.95      2.74 o 
   3  14   9        5.20       10.54      2.04 o 
   4  14   9        2.31        5.47      2.23 o 
 -12  15   9        7.89        8.61      4.33 o 
 -11  15   9       11.84        9.51      3.14 o 
 -10  15   9        0.03        1.75      2.41 o 
  -9  15   9        3.13        3.26      1.77 o 
  -8  15   9       52.95       51.38      2.56 o 
  -7  15   9       21.23       16.37      1.69 o 
  -6  15   9        0.28        0.48      1.08 o 
  -5  15   9        9.16        8.78      1.36 o 
  -4  15   9        1.40       -0.99      0.99 o 
  -3  15   9        3.28        4.80      1.21 o 
  -2  15   9        6.51       12.57      1.86 o 
  -1  15   9        1.06       -1.07      1.20 o 
   0  15   9       13.95       14.01      1.95 o 
   1  15   9       47.40       46.62      2.67 o 
   2  15   9       20.59       21.36      3.40 o 
   3  15   9        2.75        3.65      1.92 o 
   4  15   9       16.98       22.29      4.57 o 
 -12  16   9        5.80        2.82      4.16 o 
 -11  16   9        1.41        2.51      2.32 o 
 -10  16   9        5.46       11.77      6.20 o 
  -9  16   9        9.77        9.96      2.11 o 
  -8  16   9        1.70        2.52      1.31 o 
  -7  16   9        0.27       -0.67      1.13 o 
  -6  16   9        4.01        3.86      1.36 o 
  -5  16   9        8.56        6.20      1.32 o 
  -4  16   9       20.28       17.66      1.70 o 
  -3  16   9        0.19        0.22      1.18 o 
  -2  16   9        9.91       11.10      1.91 o 
  -1  16   9       15.05       15.72      2.06 o 
   0  16   9       21.39       17.49      2.09 o 
   1  16   9       28.38       32.48      8.96 o 
   2  16   9        5.25        7.46      2.26 o 
   3  16   9        1.04        3.35      1.74 o 
 -11  17   9        8.57        3.36      2.55 o 
 -10  17   9        9.49        6.52      2.86 o 
  -9  17   9       22.50       32.30      2.62 o 
  -8  17   9       37.79       36.92      2.75 o 
  -7  17   9       13.91       12.71      1.68 o 
  -6  17   9        6.12        5.26      1.35 o 
  -5  17   9        0.10       -1.10      1.10 o 
  -4  17   9       57.00       50.12      2.47 o 
  -3  17   9        0.00       -1.15      1.15 o 
  -2  17   9        0.32       -0.78      1.16 o 
  -1  17   9       70.96       78.75      3.13 o 
   0  17   9       17.68       25.46      3.33 o 
   1  17   9        0.91        2.14      1.95 o 
   2  17   9       10.80       10.64      2.50 o 
   3  17   9        6.89        5.04      3.26 o 
 -11  18   9        0.07        1.52      3.81 o 
 -10  18   9       28.71       26.74      3.80 o 
  -9  18   9       11.09       12.85      2.01 o 
  -8  18   9      110.76      113.59      4.06 o 
  -7  18   9      107.74      108.28      3.63 o 
  -6  18   9       15.73       19.28      1.86 o 
  -5  18   9        0.00        0.64      1.19 o 
  -4  18   9       10.06       13.66      2.46 o 
  -3  18   9        3.44        5.20      2.45 o 
  -2  18   9        5.93        4.06      1.48 o 
  -1  18   9        0.03        0.03      2.08 o 
   0  18   9       16.60       11.51      2.73 o 
   1  18   9        0.72        2.54      2.13 o 
   2  18   9       14.05       10.13      3.74 o 
 -10  19   9        1.90        6.41      3.89 o 
  -9  19   9        4.53        3.97      1.71 o 
  -8  19   9        0.01       -1.06      1.49 o 
  -7  19   9        0.67       -0.02      2.44 o 
  -6  19   9        5.00        7.16      1.49 o 
  -5  19   9       21.42       26.93      2.08 o 
  -4  19   9       24.30       15.56      1.77 o 
  -3  19   9       10.72       10.97      2.39 o 
  -2  19   9        2.41        3.40      3.43 o 
  -1  19   9       43.23       60.19      6.38 o 
   0  19   9        6.93        7.53      3.52 o 
   1  19   9        0.65        1.06      2.97 o 
   2  19   9        3.31        5.26      2.97 o 
  -9  20   9        2.11        3.52      1.68 o 
  -8  20   9       33.14       34.19      2.73 o 
  -7  20   9       37.65       35.82      2.77 o 
  -6  20   9       12.77       14.88      1.78 o 
  -5  20   9        3.62        4.84      1.49 o 
  -4  20   9        2.74        5.25      1.68 o 
  -3  20   9       15.54       18.43      3.06 o 
  -2  20   9        2.36        1.15      3.54 o 
  -1  20   9       15.27       22.79      4.76 o 
   0  20   9        1.40        1.44      2.93 o 
   1  20   9        1.29        4.18      3.52 o 
  -8  21   9        6.16        1.77      1.68 o 
  -7  21   9        9.65        8.77      1.76 o 
  -6  21   9        6.98        5.38      1.67 o 
  -5  21   9        0.10       -1.61      1.61 o 
  -4  21   9       18.22        8.04      3.63 o 
  -3  21   9        3.79       -2.77      2.77 o 
  -2  21   9       31.49       34.97      5.64 o 
  -1  21   9       35.48       33.68      5.49 o 
   0  21   9       43.82       42.10      5.95 o 
  -7  22   9        7.72       11.62      2.81 o 
  -6  22   9       21.28       15.62      3.56 o 
  -5  22   9        3.13        5.93      2.96 o 
  -4  22   9       62.90       61.20      5.89 o 
  -3  22   9        0.26        2.71      3.15 o 
  -2  22   9       70.94       90.49      7.50 o 
 -14   0  10        2.65        2.08      3.88 o 
 -13   0  10       28.81       29.86      5.56 o 
 -12   0  10       59.56       63.38      4.48 o 
 -11   0  10        7.46        4.02      1.62 o 
 -10   0  10        8.85        8.02      1.67 o 
  -9   0  10      111.92      102.55      3.24 o 
  -8   0  10       29.35       24.81      1.48 o 
  -7   0  10        1.05        1.87      1.35 o 
  -6   0  10       43.51       47.44      1.96 o 
  -5   0  10      738.54      716.01     10.32 o 
  -4   0  10      194.87      196.55      5.28 o 
  -3   0  10      303.65      304.72      7.00 o 
  -2   0  10      603.38      581.49     15.03 o 
  -1   0  10       95.70       85.56      3.49 o 
   0   0  10      221.74      208.15      5.76 o 
   1   0  10       36.32       48.02      3.03 o 
   2   0  10        0.39        1.02      1.56 o 
   3   0  10       32.15       26.35      2.72 o 
   4   0  10       51.07       54.02      4.59 o 
   5   0  10        1.19        1.98      2.00 o 
 -15   1  10        1.24        1.12      3.97 o 
 -14   1  10        0.01        4.26      3.79 o 
 -13   1  10       78.11       92.48      5.48 o 
 -12   1  10       22.20       21.66      2.62 o 
 -11   1  10       33.85       30.85      1.79 o 
 -10   1  10        0.00       -0.93      0.93 o 
  -9   1  10       24.20       20.68      1.26 o 
  -8   1  10        0.14       -0.27      0.57 o 
  -7   1  10      146.40      140.76      2.31 o 
  -6   1  10      230.42      231.02      3.13 o 
  -5   1  10      290.82      290.54      3.87 o 
  -4   1  10       86.08       86.69      2.34 o 
  -3   1  10       15.04       20.28      1.41 o 
  -2   1  10        0.17        3.56      0.93 o 
  -1   1  10        5.26        6.02      1.05 o 
   0   1  10      137.61      132.84      3.16 o 
   1   1  10      237.50      239.71      4.63 o 
   2   1  10       57.45       63.38      2.42 o 
   3   1  10        1.83        1.55      1.27 o 
   4   1  10        7.25        7.44      1.66 o 
   5   1  10        3.90        5.13      1.52 o 
 -14   2  10        5.25        7.29      4.10 o 
 -13   2  10        5.62        8.43      2.88 o 
 -12   2  10       18.85       20.85      2.63 o 
 -11   2  10       14.26       11.80      2.08 o 
 -10   2  10       25.94       27.63      1.82 o 
  -9   2  10       34.18       23.32      1.41 o 
  -8   2  10       42.11       45.16      1.35 o 
  -7   2  10       36.68       41.34      1.36 o 
  -6   2  10      314.96      294.26      3.88 o 
  -5   2  10      158.92      155.70      3.78 o 
  -4   2  10       97.17       86.09      2.17 o 
  -3   2  10       92.51      101.81      2.57 o 
  -2   2  10       41.60       44.33      1.90 o 
  -1   2  10       29.50       29.81      1.70 o 
   0   2  10        1.80        1.04      1.08 o 
   1   2  10        2.95        5.81      1.16 o 
   2   2  10        0.13        0.39      1.14 o 
   3   2  10       63.34       65.61      2.78 o 
   4   2  10        4.82        4.59      1.37 o 
   5   2  10        1.91        2.86      1.42 o 
 -14   3  10        0.87        2.17      2.57 o 
 -13   3  10       12.79       11.99      2.99 o 
 -12   3  10        9.50       10.36      3.17 o 
 -11   3  10        1.27        0.85      2.18 o 
 -10   3  10        0.00       -1.19      1.19 o 
  -9   3  10       18.64       23.22      1.52 o 
  -8   3  10      103.13       99.10      1.87 o 
  -7   3  10      126.49      125.25      2.46 o 
  -6   3  10      161.32      149.66      2.54 o 
  -5   3  10       34.63       43.64      2.66 o 
  -4   3  10        9.60       10.32      1.04 o 
  -3   3  10      528.06      515.67      7.28 o 
  -2   3  10       24.86       22.55      1.47 o 
  -1   3  10       27.50       26.69      1.62 o 
   0   3  10      110.12      108.05      2.83 o 
   1   3  10       10.93        9.49      1.35 o 
   2   3  10       79.64       67.40      3.02 o 
   3   3  10       84.45       89.75      3.16 o 
   4   3  10       71.02       73.44      3.47 o 
   5   3  10        0.80        2.08      2.29 o 
 -14   4  10        0.02        3.22      2.54 o 
 -13   4  10       13.22       18.80      3.32 o 
 -12   4  10        0.71       -2.01      2.17 o 
 -11   4  10        1.56        0.53      1.59 o 
 -10   4  10       39.94       38.32      3.24 o 
  -9   4  10      449.99      438.38      6.48 o 
  -8   4  10      477.05      460.79      5.40 o 
  -7   4  10      126.04      127.36      2.47 o 
  -6   4  10       21.76       15.64      1.00 o 
  -5   4  10       10.76        8.64      0.98 o 
  -4   4  10       44.62       51.09      1.79 o 
  -3   4  10      116.72      126.00      2.89 o 
  -2   4  10      297.14      304.03      5.07 o 
  -1   4  10       80.74       73.49      2.48 o 
   0   4  10        6.09        2.73      1.02 o 
   1   4  10       27.10       26.07      1.89 o 
   2   4  10       42.77       44.54      2.43 o 
   3   4  10       49.24       51.20      2.92 o 
   4   4  10        0.76        2.26      1.45 o 
   5   4  10       39.66       39.96      3.41 o 
 -14   5  10        0.25       -1.20      2.69 o 
 -13   5  10        8.00       13.34      3.00 o 
 -12   5  10       87.82      100.51      5.62 o 
 -11   5  10       30.39       37.80      2.97 o 
 -10   5  10        0.18       -0.13      1.47 o 
  -9   5  10       15.96       15.97      1.71 o 
  -8   5  10        6.93        9.16      1.33 o 
  -7   5  10       11.54       16.04      1.10 o 
  -6   5  10        5.52        5.52      0.88 o 
  -5   5  10        0.00       -0.22      0.72 o 
  -4   5  10      126.42      112.49      2.67 o 
  -3   5  10       87.56       87.42      2.60 o 
  -2   5  10      223.01      212.00      4.38 o 
  -1   5  10       69.42       63.03      2.33 o 
   0   5  10       13.77       15.79      1.49 o 
   1   5  10       76.34       71.53      3.07 o 
   2   5  10        2.29        2.89      1.22 o 
   3   5  10       30.24       33.73      2.27 o 
   4   5  10        5.31        3.15      1.51 o 
   5   5  10       48.23       52.67      3.72 o 
 -14   6  10        5.12        0.33      2.64 o 
 -13   6  10       23.87       24.27      3.59 o 
 -12   6  10        2.83        5.16      2.68 o 
 -11   6  10        0.50        0.38      1.63 o 
 -10   6  10        0.15       -0.85      2.05 o 
  -9   6  10        6.96        6.85      1.45 o 
  -8   6  10       42.22       47.84      2.22 o 
  -7   6  10       52.91       54.07      1.98 o 
  -6   6  10      581.26      561.76      8.45 o 
  -5   6  10       14.26        9.28      1.05 o 
  -4   6  10        4.24        6.55      1.05 o 
  -3   6  10       75.27       63.21      2.22 o 
  -2   6  10       91.07       90.61      2.72 o 
  -1   6  10      129.27      138.74      3.43 o 
   0   6  10       43.27       48.66      2.34 o 
   1   6  10        9.96       10.24      1.38 o 
   2   6  10        1.34        2.30      1.20 o 
   3   6  10        5.15        4.30      1.24 o 
   4   6  10      151.44      152.67      5.38 o 
   5   6  10        8.94        9.52      2.06 o 
 -14   7  10       11.36        7.34      4.39 o 
 -13   7  10       25.10       36.02      4.90 o 
 -12   7  10        2.91        2.93      3.16 o 
 -11   7  10        7.37        7.20      2.58 o 
 -10   7  10        0.90       -0.52      1.73 o 
  -9   7  10       24.66       30.42      2.16 o 
  -8   7  10       23.78       21.61      1.70 o 
  -7   7  10       52.66       52.89      2.22 o 
  -6   7  10      100.45       92.44      2.92 o 
  -5   7  10      156.92      154.08      4.86 o 
  -4   7  10      115.47      109.83      2.89 o 
  -3   7  10       38.46       37.14      2.16 o 
  -2   7  10      253.42      247.62      4.76 o 
  -1   7  10       50.71       48.33      2.22 o 
   0   7  10       75.62       73.95      2.59 o 
   1   7  10      102.06       92.98      3.66 o 
   2   7  10       20.55       18.22      1.70 o 
   3   7  10       52.10       55.58      2.73 o 
   4   7  10        0.21        1.94      1.35 o 
   5   7  10       16.56       19.02      4.80 o 
 -14   8  10        5.57        3.28      4.03 o 
 -13   8  10        3.41        1.06      2.53 o 
 -12   8  10        0.69        3.97      2.60 o 
 -11   8  10       17.03       19.59      3.38 o 
 -10   8  10       29.13       27.95      2.67 o 
  -9   8  10       13.87       14.46      1.91 o 
  -8   8  10       33.72       31.23      2.15 o 
  -7   8  10        0.46       -0.69      0.94 o 
  -6   8  10        3.68        2.85      1.04 o 
  -5   8  10        9.81        9.62      1.19 o 
  -4   8  10        0.44        0.65      0.87 o 
  -3   8  10        5.54        3.00      1.08 o 
  -2   8  10       87.27       81.89      4.20 o 
  -1   8  10        0.26        1.00      0.77 o 
   0   8  10        1.90        1.14      1.01 o 
   1   8  10       44.81       45.00      2.30 o 
   2   8  10       12.74       13.23      1.58 o 
   3   8  10       68.72       71.59      3.03 o 
   4   8  10       16.52       14.99      2.24 o 
   5   8  10        2.69        5.55      1.68 o 
 -14   9  10       41.91       52.25      6.89 o 
 -13   9  10       28.39       29.27      3.88 o 
 -12   9  10       10.68        8.05      3.97 o 
 -11   9  10       17.64       13.68      4.54 o 
 -10   9  10        8.84       11.38      2.53 o 
  -9   9  10       94.28       94.96      3.35 o 
  -8   9  10       14.87       16.80      1.60 o 
  -7   9  10        5.75        8.00      1.29 o 
  -6   9  10      102.96       98.67      2.95 o 
  -5   9  10      139.37      135.82      3.80 o 
  -4   9  10        0.35       -0.34      0.83 o 
  -3   9  10       87.90       81.78      3.21 o 
  -2   9  10        8.48       10.05      1.43 o 
  -1   9  10       64.91       64.26      2.69 o 
   0   9  10       33.46       35.30      2.32 o 
   1   9  10       51.59       51.69      2.69 o 
   2   9  10       63.96       76.85      2.84 o 
   3   9  10        1.32        3.51      1.50 o 
   4   9  10        7.66        7.10      1.62 o 
 -13  10  10        6.29        5.56      4.26 o 
 -12  10  10       10.68        4.78      2.62 o 
 -11  10  10       21.53       31.62      3.89 o 
 -10  10  10        0.40        0.57      1.74 o 
  -9  10  10        9.95       10.16      1.42 o 
  -8  10  10      124.78      124.41      3.45 o 
  -7  10  10      216.10      218.26      4.65 o 
  -6  10  10       21.45       17.68      1.57 o 
  -5  10  10      244.68      236.29      6.12 o 
  -4  10  10      220.62      210.94      5.67 o 
  -3  10  10       38.17       36.25      2.17 o 
  -2  10  10        1.90        1.11      1.09 o 
  -1  10  10       63.64       59.40      2.62 o 
   0  10  10      255.64      257.27      5.72 o 
   1  10  10       32.59       29.49      2.22 o 
   2  10  10       25.44       28.01      2.28 o 
   3  10  10       65.77       76.19      3.22 o 
   4  10  10       34.96       43.12      3.25 o 
 -13  11  10       11.14        9.10      4.63 o 
 -12  11  10        2.60        0.81      2.36 o 
 -11  11  10       13.98       11.47      3.00 o 
 -10  11  10       28.82       24.69      2.92 o 
  -9  11  10       21.21       23.14      2.35 o 
  -8  11  10      108.09      111.14      3.30 o 
  -7  11  10       45.05       47.08      2.64 o 
  -6  11  10      107.22      104.69      3.11 o 
  -5  11  10        3.00        3.81      1.12 o 
  -4  11  10      129.40      122.87      3.72 o 
  -3  11  10      126.21      128.80      6.37 o 
  -2  11  10      123.53      108.76      4.09 o 
  -1  11  10        1.00        1.50      1.17 o 
   0  11  10        5.54        3.98      1.34 o 
   1  11  10       60.63       57.61      2.77 o 
   2  11  10      108.51      106.52      4.80 o 
   3  11  10       12.50       12.26      1.79 o 
   4  11  10       18.58       28.43      4.52 o 
 -13  12  10        0.18        3.69      3.99 o 
 -12  12  10        1.73        2.25      3.60 o 
 -11  12  10        5.10        4.77      3.12 o 
 -10  12  10       33.59       39.79      3.22 o 
  -9  12  10       90.70       85.24      3.36 o 
  -8  12  10        0.04        1.89      1.18 o 
  -7  12  10       78.37       86.12      3.80 o 
  -6  12  10       77.69       73.69      2.68 o 
  -5  12  10        3.38        2.97      1.89 o 
  -4  12  10       10.62        8.30      1.46 o 
  -3  12  10        0.00       -0.14      1.22 o 
  -2  12  10        1.25        2.89      1.40 o 
  -1  12  10        1.55       -0.97      1.05 o 
   0  12  10        6.94        5.46      1.40 o 
   1  12  10       48.83       47.41      2.66 o 
   2  12  10       60.84       67.83      3.02 o 
   3  12  10       43.21       43.97      2.76 o 
   4  12  10       59.44       61.04      5.83 o 
 -13  13  10       54.08       76.77      7.42 o 
 -12  13  10        7.45        2.88      3.82 o 
 -11  13  10        0.00        2.17      2.11 o 
 -10  13  10        1.64        0.29      3.38 o 
  -9  13  10        2.27        2.17      1.28 o 
  -8  13  10       52.95       59.41      2.64 o 
  -7  13  10        7.74        7.93      1.37 o 
  -6  13  10        2.45        2.59      1.15 o 
  -5  13  10        2.32        3.24      1.39 o 
  -4  13  10        4.39        6.47      1.33 o 
  -3  13  10       89.68       87.47      3.65 o 
  -2  13  10      184.88      186.21     10.50 o 
  -1  13  10       75.83       76.74      3.52 o 
   0  13  10       38.31       33.70      2.34 o 
   1  13  10       18.61       21.18      3.63 o 
   2  13  10       13.10       15.43      2.76 o 
   3  13  10        0.71        6.17      1.87 o 
 -12  14  10        3.23        0.00      3.94 o 
 -11  14  10        5.52        3.77      4.69 o 
 -10  14  10       33.80       37.92      4.16 o 
  -9  14  10        0.00       -0.72      1.24 o 
  -8  14  10        0.17       -0.09      1.19 o 
  -7  14  10        0.66        0.17      1.15 o 
  -6  14  10       53.04       44.97      2.42 o 
  -5  14  10       79.27       96.58      3.12 o 
  -4  14  10        2.90        1.62      1.18 o 
  -3  14  10       61.08       68.82      3.39 o 
  -2  14  10        2.44        2.11      1.66 o 
  -1  14  10        0.70        0.64      1.42 o 
   0  14  10        2.25        1.41      1.41 o 
   1  14  10        0.00        2.02      1.27 o 
   2  14  10        1.73        3.32      2.20 o 
   3  14  10        5.09        6.90      2.33 o 
 -12  15  10        0.00       -3.63      3.83 o 
 -11  15  10       17.44       21.77      4.12 o 
 -10  15  10        0.08       -0.74      1.63 o 
  -9  15  10        0.41        1.61      1.41 o 
  -8  15  10        3.10        1.22      1.32 o 
  -7  15  10        5.19        5.43      1.39 o 
  -6  15  10        3.91        3.06      1.28 o 
  -5  15  10        0.11        1.37      1.20 o 
  -4  15  10       37.31       39.70      2.31 o 
  -3  15  10        5.82        5.26      1.48 o 
  -2  15  10      134.27      131.86      5.53 o 
  -1  15  10       52.78       56.77      3.24 o 
   0  15  10       78.66       75.01      3.58 o 
   1  15  10        0.68        0.56      1.94 o 
   2  15  10        3.77        5.57      1.82 o 
 -11  16  10        1.11       -0.05      3.71 o 
 -10  16  10        0.08       -2.59      2.59 o 
  -9  16  10        3.03        5.22      1.81 o 
  -8  16  10        1.73        0.13      1.33 o 
  -7  16  10        8.27        6.23      1.43 o 
  -6  16  10       20.47       20.31      1.90 o 
  -5  16  10       24.45       26.54      2.05 o 
  -4  16  10       34.57       30.92      2.13 o 
  -3  16  10        2.56        2.00      1.41 o 
  -2  16  10      140.49      153.07      5.08 o 
  -1  16  10       35.61       47.78      3.24 o 
   0  16  10        3.25        3.50      1.60 o 
   1  16  10        2.82        5.66      2.33 o 
   2  16  10        6.61        6.43      3.25 o 
 -11  17  10        1.95       -1.12      3.63 o 
 -10  17  10        0.97       -0.86      1.77 o 
  -9  17  10       29.86       26.21      2.44 o 
  -8  17  10       19.58       21.77      1.99 o 
  -7  17  10        9.41       10.80      1.66 o 
  -6  17  10        0.01       -0.42      1.33 o 
  -5  17  10       23.53       20.28      1.90 o 
  -4  17  10       30.34       32.16      2.19 o 
  -3  17  10       31.69       32.04      2.48 o 
  -2  17  10       10.94       11.33      2.57 o 
  -1  17  10        1.44        1.38      1.48 o 
   0  17  10       61.59       80.23     10.01 o 
   1  17  10       79.18       80.86     13.70 o 
 -10  18  10       14.64        8.48      4.27 o 
  -9  18  10        0.11        0.44      1.59 o 
  -8  18  10        7.73        5.39      1.50 o 
  -7  18  10       27.82       30.78      2.20 o 
  -6  18  10       27.15       25.68      2.11 o 
  -5  18  10       19.91       15.55      1.84 o 
  -4  18  10       61.95       70.48      4.06 o 
  -3  18  10       73.11       79.89      5.95 o 
  -2  18  10       14.01       15.59      2.26 o 
  -1  18  10        7.82        8.66      3.45 o 
   0  18  10        2.57        2.47      2.38 o 
   1  18  10        1.20        1.76      2.97 o 
  -9  19  10        6.18        6.53      2.69 o 
  -8  19  10       12.72       10.56      2.05 o 
  -7  19  10       33.03       38.51      2.50 o 
  -6  19  10        0.76        0.39      1.32 o 
  -5  19  10       19.27       26.14      2.16 o 
  -4  19  10       29.30       44.24      2.90 o 
  -3  19  10       22.93       18.44      2.35 o 
  -2  19  10        1.17        2.03      2.54 o 
  -1  19  10        1.41        1.68      2.18 o 
   0  19  10       42.85       41.22      5.83 o 
  -8  20  10       34.24       36.12      3.85 o 
  -7  20  10       34.64       33.74      2.39 o 
  -6  20  10       16.79       14.10      1.79 o 
  -5  20  10       46.85       60.23      3.28 o 
  -4  20  10        0.04        0.16      2.53 o 
  -3  20  10       71.09       63.77      6.75 o 
  -2  20  10        1.10        1.30      3.40 o 
  -1  20  10        0.24       -0.47      2.69 o 
  -6  21  10       35.39       39.06      3.39 o 
  -5  21  10        2.94        4.42      1.61 o 
  -4  21  10       10.67        9.44      3.83 o 
  -3  21  10        1.16       -2.62      2.62 o 
 -14   1  11       10.41       10.71      4.44 o 
 -13   1  11        2.73        2.44      3.58 o 
 -12   1  11        0.05        3.01      1.97 o 
 -11   1  11       44.28       45.94      2.19 o 
 -10   1  11       71.27       76.33      2.18 o 
  -9   1  11       69.94       63.45      1.83 o 
  -8   1  11       42.00       47.82      1.54 o 
  -7   1  11       17.68       15.41      1.15 o 
  -6   1  11       48.79       51.93      1.73 o 
  -5   1  11       84.57       76.58      2.16 o 
  -4   1  11       14.01       17.06      1.50 o 
  -3   1  11        9.19        6.07      1.08 o 
  -2   1  11       30.63       31.39      1.80 o 
  -1   1  11       13.79        6.15      1.20 o 
   0   1  11       16.40       14.75      1.51 o 
   1   1  11       46.70       39.12      2.16 o 
   2   1  11       10.56        8.12      1.58 o 
   3   1  11        2.49        1.07      2.01 o 
   4   1  11       17.24       23.80      3.53 o 
 -14   2  11        0.07       -3.43      3.43 o 
 -13   2  11        0.35       -2.24      2.24 o 
 -12   2  11       35.96       46.92      4.38 o 
 -11   2  11       18.29       16.74      1.71 o 
 -10   2  11        8.03        5.12      1.00 o 
  -9   2  11      131.54      133.28      2.53 o 
  -8   2  11      110.60      114.68      2.31 o 
  -7   2  11        6.95        5.51      0.89 o 
  -6   2  11       63.82       66.27      1.89 o 
  -5   2  11       17.00       19.29      1.74 o 
  -4   2  11       14.16       13.48      1.29 o 
  -3   2  11        9.49        7.50      1.24 o 
  -2   2  11        8.21        6.14      1.12 o 
  -1   2  11        2.44        2.44      1.04 o 
   0   2  11        1.62        2.20      1.08 o 
   1   2  11       11.61       15.27      1.69 o 
   2   2  11       51.97       54.11      2.77 o 
   3   2  11        1.50        0.78      2.43 o 
   4   2  11        0.16        1.04      1.64 o 
 -14   3  11       44.02       40.95      6.54 o 
 -13   3  11        4.60        7.76      2.91 o 
 -12   3  11       46.16       55.77      4.78 o 
 -11   3  11        0.05        1.07      2.67 o 
 -10   3  11        0.08        0.13      1.32 o 
  -9   3  11        5.01        6.31      0.94 o 
  -8   3  11        7.31        5.67      0.88 o 
  -7   3  11       11.31        6.10      0.91 o 
  -6   3  11      141.30      142.85      2.72 o 
  -5   3  11      155.64      151.40      3.07 o 
  -4   3  11       15.75       18.00      1.39 o 
  -3   3  11       18.89       18.02      1.48 o 
  -2   3  11       23.86       18.55      1.50 o 
  -1   3  11       59.78       64.26      2.33 o 
   0   3  11       11.01       15.01      1.64 o 
   1   3  11       77.84       77.80      3.03 o 
   2   3  11       30.61       35.72      2.35 o 
   3   3  11       17.87       25.71      2.58 o 
   4   3  11       10.12        9.85      3.05 o 
 -14   4  11        5.29        5.57      2.82 o 
 -13   4  11        0.59        0.84      3.81 o 
 -12   4  11       11.40       11.90      4.37 o 
 -11   4  11       11.14        7.56      2.03 o 
 -10   4  11        9.48        7.29      1.65 o 
  -9   4  11       40.48       40.83      2.24 o 
  -8   4  11        0.85        0.43      0.92 o 
  -7   4  11        1.74        1.09      0.80 o 
  -6   4  11        9.05        9.00      1.15 o 
  -5   4  11        2.42        2.19      0.85 o 
  -4   4  11      134.14      126.41      2.98 o 
  -3   4  11       58.18       56.32      2.11 o 
  -2   4  11        7.58        4.68      1.17 o 
  -1   4  11        0.07       -0.68      1.07 o 
   0   4  11        0.73        0.25      1.05 o 
   1   4  11        8.92       11.38      1.62 o 
   2   4  11        3.81        4.92      1.50 o 
   3   4  11        0.12        2.26      1.55 o 
   4   4  11       63.40       57.55      4.80 o 
 -14   5  11        8.07        4.74      3.83 o 
 -13   5  11        6.69        8.19      2.83 o 
 -12   5  11       40.71       40.74      4.35 o 
 -11   5  11       42.64       35.22      2.97 o 
 -10   5  11        3.98        4.98      1.61 o 
  -9   5  11       16.92       17.29      1.69 o 
  -8   5  11        5.60        4.95      1.27 o 
  -7   5  11        0.62        1.53      0.94 o 
  -6   5  11       28.39       22.35      1.49 o 
  -5   5  11       75.68       84.85      2.44 o 
  -4   5  11        1.38        1.95      0.97 o 
  -3   5  11       50.44       48.70      2.18 o 
  -2   5  11       21.84       20.13      1.67 o 
  -1   5  11       40.87       42.57      2.24 o 
   0   5  11        0.00       -0.66      1.00 o 
   1   5  11        4.62        5.11      1.28 o 
   2   5  11        3.54        4.33      1.73 o 
   3   5  11       25.92       33.77      2.37 o 
   4   5  11       22.92       25.49      3.54 o 
 -14   6  11        1.02        3.88      3.95 o 
 -13   6  11       28.58       33.11      4.09 o 
 -12   6  11        0.37       -1.79      2.78 o 
 -11   6  11        0.09        1.93      1.76 o 
 -10   6  11       12.60       19.59      2.41 o 
  -9   6  11       12.37       13.09      1.57 o 
  -8   6  11       27.59       21.61      1.77 o 
  -7   6  11        6.78        5.79      1.19 o 
  -6   6  11        1.44        0.84      0.92 o 
  -5   6  11       13.18       11.05      1.31 o 
  -4   6  11        5.72        7.31      1.81 o 
  -3   6  11       18.40       14.72      1.42 o 
  -2   6  11        8.92       11.11      2.02 o 
  -1   6  11       89.61       83.78      2.81 o 
   0   6  11       50.80       57.62      2.50 o 
   1   6  11        7.24        7.12      1.66 o 
   2   6  11        4.64        3.21      1.33 o 
   3   6  11        4.70        7.49      1.55 o 
   4   6  11       11.37       12.51      2.38 o 
 -14   7  11        0.12        1.29      3.71 o 
 -13   7  11       17.52       14.02      4.40 o 
 -12   7  11       27.31       27.73      3.84 o 
 -11   7  11      118.71      119.71      4.74 o 
 -10   7  11        0.72        0.02      1.28 o 
  -9   7  11       10.70        8.73      1.44 o 
  -8   7  11       13.24       10.83      1.49 o 
  -7   7  11       16.14       18.49      1.64 o 
  -6   7  11       25.39       30.06      1.83 o 
  -5   7  11        6.82        6.28      1.23 o 
  -4   7  11        4.33        5.46      1.22 o 
  -3   7  11       67.97       71.88      3.03 o 
  -2   7  11        5.10        4.71      1.29 o 
  -1   7  11      120.53      118.24      3.54 o 
   0   7  11       22.87       28.14      1.99 o 
   1   7  11        2.51        1.00      1.16 o 
   2   7  11        0.00        0.69      1.13 o 
   3   7  11        1.28        0.88      1.46 o 
 -13   8  11        6.30        8.70      3.00 o 
 -12   8  11        0.02        0.69      2.84 o 
 -11   8  11        6.84        8.81      2.14 o 
 -10   8  11       47.58       40.05      2.77 o 
  -9   8  11       11.76       14.89      2.06 o 
  -8   8  11        0.23       -0.48      1.03 o 
  -7   8  11       44.17       46.24      4.03 o 
  -6   8  11        0.73       -0.99      0.99 o 
  -5   8  11        0.39        0.17      0.90 o 
  -4   8  11       47.06       47.76      2.46 o 
  -3   8  11       17.18       15.55      1.66 o 
  -2   8  11       73.28       70.83      2.92 o 
  -1   8  11      107.90      101.93      3.47 o 
   0   8  11        0.07        0.78      1.33 o 
   1   8  11       38.41       37.95      2.94 o 
   2   8  11        4.08        6.10      1.40 o 
   3   8  11       76.59       79.68      3.40 o 
 -13   9  11        8.76        6.56      4.35 o 
 -12   9  11        6.62        3.66      3.26 o 
 -11   9  11        5.11        7.14      2.09 o 
 -10   9  11        1.84       -1.04      1.04 o 
  -9   9  11       10.90        4.99      1.53 o 
  -8   9  11        1.19       -0.68      1.06 o 
  -7   9  11       25.95       28.22      1.99 o 
  -6   9  11       38.73       33.00      2.10 o 
  -5   9  11       11.29       11.77      1.61 o 
  -4   9  11       18.96       23.52      2.22 o 
  -3   9  11        4.34        2.80      1.23 o 
  -2   9  11        0.88       -0.53      1.09 o 
  -1   9  11       48.96       43.54      2.58 o 
   0   9  11       21.72       20.44      3.18 o 
   1   9  11        0.02       -0.40      1.24 o 
   2   9  11        0.11        0.19      1.24 o 
   3   9  11        0.10       -1.15      1.42 o 
 -13  10  11        8.24        8.38      4.50 o 
 -12  10  11        1.13       -0.05      1.06 o 
 -11  10  11        0.02       -0.61      1.59 o 
 -10  10  11       21.30       19.36      2.69 o 
  -9  10  11       91.58       95.81      3.15 o 
  -8  10  11        0.03        0.15      1.18 o 
  -7  10  11       22.65       23.96      1.84 o 
  -6  10  11       41.28       45.11      3.75 o 
  -5  10  11       50.43       47.38      2.65 o 
  -4  10  11        0.08       -0.34      1.01 o 
  -3  10  11       22.87       19.28      1.81 o 
  -2  10  11       27.92       24.39      2.05 o 
  -1  10  11       16.96       20.26      1.95 o 
   0  10  11       15.86       14.83      1.83 o 
   1  10  11       45.83       49.65      2.93 o 
   2  10  11       11.43       12.78      1.90 o 
   3  10  11       32.30       36.06      4.41 o 
 -13  11  11        0.15       -3.27      3.30 o 
 -12  11  11        0.20       -2.13      2.13 o 
 -11  11  11        1.85        3.40      2.53 o 
 -10  11  11        3.68        5.13      1.61 o 
  -9  11  11       16.34       17.67      1.83 o 
  -8  11  11        0.22       -1.12      1.12 o 
  -7  11  11       13.49       10.87      1.56 o 
  -6  11  11        7.11        5.10      1.42 o 
  -5  11  11       30.39       29.09      2.98 o 
  -4  11  11       53.53       53.41      3.17 o 
  -3  11  11        0.38        0.70      1.34 o 
  -2  11  11       12.35        7.20      1.46 o 
  -1  11  11        0.04        2.61      1.35 o 
   0  11  11       32.20       27.28      2.24 o 
   1  11  11        5.17        4.58      1.69 o 
   2  11  11       25.96       27.82      2.37 o 
 -12  12  11        0.09       -3.93      3.93 o 
 -11  12  11        0.77        1.56      2.20 o 
 -10  12  11        0.01       -0.92      1.43 o 
  -9  12  11       20.39       15.17      1.81 o 
  -8  12  11       25.72       23.39      2.57 o 
  -7  12  11       39.82       32.96      3.73 o 
  -6  12  11        0.75        0.25      1.14 o 
  -5  12  11        5.78        6.33      1.38 o 
  -4  12  11        4.44        7.94      1.75 o 
  -3  12  11        1.56       -0.22      1.36 o 
  -2  12  11      112.47      114.16      5.29 o 
  -1  12  11       33.51       45.26      2.70 o 
   0  12  11       39.43       43.37      2.76 o 
   1  12  11       19.18       13.19      1.84 o 
   2  12  11        1.66        3.47      1.60 o 
 -12  13  11        5.57        0.99      4.19 o 
 -11  13  11        2.61        4.38      4.32 o 
 -10  13  11       13.13       11.54      2.48 o 
  -9  13  11        1.47        1.98      1.28 o 
  -8  13  11        0.02        0.02      1.25 o 
  -7  13  11      231.96      220.65      4.98 o 
  -6  13  11      115.77      111.95      3.45 o 
  -5  13  11        1.11        0.31      1.19 o 
  -4  13  11       12.48       12.81      2.05 o 
  -3  13  11        7.33        8.27      1.82 o 
  -2  13  11       59.13       70.03      3.58 o 
  -1  13  11        0.09       -1.45      1.45 o 
   0  13  11      112.05       99.14      5.12 o 
   1  13  11        0.00        1.89      1.36 o 
   2  13  11        2.82        0.40      1.57 o 
 -11  14  11        1.28        1.75      4.05 o 
 -10  14  11       28.90       34.87      2.71 o 
  -9  14  11       34.38       35.44      3.18 o 
  -8  14  11       42.54       38.15      2.42 o 
  -7  14  11       45.57       49.86      2.69 o 
  -6  14  11       10.63        9.09      1.61 o 
  -5  14  11       56.96       57.78      2.76 o 
  -4  14  11        4.94        2.44      1.44 o 
  -3  14  11       24.95       35.37      2.89 o 
  -2  14  11       43.84       53.54      4.70 o 
  -1  14  11       18.04       21.92      2.47 o 
   0  14  11       53.55       48.49      3.41 o 
   1  14  11       12.23       15.74      2.29 o 
 -11  15  11       12.00       18.12      5.55 o 
 -10  15  11       16.28       15.50      2.43 o 
  -9  15  11       92.65       95.61      3.37 o 
  -8  15  11       10.26        9.12      1.58 o 
  -7  15  11       57.33       58.21      2.83 o 
  -6  15  11       20.06       20.33      2.40 o 
  -5  15  11       25.62       21.77      1.94 o 
  -4  15  11       13.66       21.44      2.18 o 
  -3  15  11        9.53       17.67      2.87 o 
  -2  15  11        2.01        3.17      1.66 o 
  -1  15  11       81.83       76.16      4.69 o 
   0  15  11       22.66       24.74      4.12 o 
   1  15  11       50.30       50.93      6.40 o 
 -10  16  11       43.93       48.67      6.72 o 
  -9  16  11        6.61        8.33      1.64 o 
  -8  16  11        0.32        1.48      1.28 o 
  -7  16  11        0.90        1.96      1.34 o 
  -6  16  11        0.46        0.71      1.28 o 
  -5  16  11        0.56        1.27      1.28 o 
  -4  16  11       91.92      113.00      3.97 o 
  -3  16  11       25.19       21.87      2.22 o 
  -2  16  11       27.23       18.60      2.30 o 
  -1  16  11        1.87        1.80      1.56 o 
   0  16  11        1.69        5.91      3.31 o 
  -9  17  11       14.79       15.31      3.69 o 
  -8  17  11       11.11       11.81      1.72 o 
  -7  17  11       21.86       20.39      2.63 o 
  -6  17  11        0.05       -0.99      1.21 o 
  -5  17  11       21.49       23.26      2.06 o 
  -4  17  11        9.94       16.31      2.01 o 
  -3  17  11       68.76       63.15      3.20 o 
  -2  17  11       41.09       39.45      3.37 o 
  -1  17  11       24.22       33.84      4.13 o 
  -9  18  11        3.23        3.51      2.42 o 
  -8  18  11        8.62        8.07      2.12 o 
  -7  18  11        9.94        8.64      1.67 o 
  -6  18  11        0.20        0.26      1.36 o 
  -5  18  11       31.34       50.13      2.78 o 
  -4  18  11       68.19       70.72      3.34 o 
  -3  18  11        0.31        2.82      1.56 o 
  -2  18  11       22.34       25.08      3.57 o 
  -7  19  11        0.25       -1.77      1.77 o 
  -6  19  11        6.68        5.59      1.70 o 
  -5  19  11       20.22       19.57      2.19 o 
  -4  19  11       31.40       30.69      2.56 o 
  -3  19  11        0.38        2.06      2.22 o 
 -12   0  12        1.26        2.32      2.19 o 
 -11   0  12       25.80       30.56      2.33 o 
 -10   0  12       57.00       52.21      2.77 o 
  -9   0  12        7.10        4.19      1.28 o 
  -8   0  12       32.51       40.23      3.95 o 
  -7   0  12       32.55       36.89      2.40 o 
  -6   0  12        2.08        0.70      1.44 o 
  -5   0  12      143.26      155.70      4.95 o 
  -4   0  12       14.90       16.41      2.30 o 
  -3   0  12       24.98       33.20      3.90 o 
  -2   0  12        1.01        1.25      2.03 o 
  -1   0  12       24.32       24.36      2.63 o 
   0   0  12      206.50      221.20      6.60 o 
   1   0  12      169.22      187.28      6.16 o 
   2   0  12      107.04      121.24     13.27 o 
   3   0  12        1.12       -2.08      2.08 o 
 -14   1  12        5.59        6.46      4.37 o 
 -13   1  12       52.15       54.85      7.04 o 
 -12   1  12       10.94       10.45      1.85 o 
 -11   1  12       20.41       17.39      1.67 o 
 -10   1  12       51.59       63.02      2.08 o 
  -9   1  12        1.39        1.92      0.84 o 
  -8   1  12       34.69       39.71      1.73 o 
  -7   1  12       26.17       25.98      1.46 o 
  -6   1  12       12.74       10.67      1.20 o 
  -5   1  12       45.85       49.25      2.72 o 
  -4   1  12      182.87      188.24      3.92 o 
  -3   1  12       12.65       15.44      1.47 o 
  -2   1  12       12.69       11.56      1.42 o 
  -1   1  12        2.10        2.94      1.20 o 
   0   1  12       29.97       37.92      3.74 o 
   1   1  12       41.84       50.61      2.82 o 
   2   1  12      118.55      118.68      3.83 o 
   3   1  12        0.12        0.90      1.62 o 
 -13   2  12        1.16        3.12      2.68 o 
 -12   2  12       34.37       40.04      4.87 o 
 -11   2  12       77.89       83.09      3.46 o 
 -10   2  12      127.95      120.78      2.95 o 
  -9   2  12       62.61       68.62      1.87 o 
  -8   2  12        1.97        1.23      0.82 o 
  -7   2  12        6.88        8.01      1.06 o 
  -6   2  12       49.72       41.24      1.89 o 
  -5   2  12      146.22      144.37      3.35 o 
  -4   2  12       22.12       23.32      1.67 o 
  -3   2  12        2.41        0.67      0.99 o 
  -2   2  12       17.32       18.10      1.58 o 
  -1   2  12        6.65        6.84      1.52 o 
   0   2  12        1.50        0.81      1.22 o 
   1   2  12        5.73        6.62      1.55 o 
   2   2  12       12.02       15.61      1.88 o 
   3   2  12        2.13        2.68      2.03 o 
 -13   3  12        0.63        6.01      3.02 o 
 -12   3  12       27.99       27.75      2.51 o 
 -11   3  12       53.96       56.75      3.13 o 
 -10   3  12       54.34       56.65      3.01 o 
  -9   3  12        8.75        5.35      1.11 o 
  -8   3  12        4.45        5.26      0.96 o 
  -7   3  12       30.74       34.55      1.64 o 
  -6   3  12      180.78      175.36      3.44 o 
  -5   3  12       14.64       18.79      1.51 o 
  -4   3  12        0.02       -0.91      0.91 o 
  -3   3  12        6.46        4.09      1.29 o 
  -2   3  12        0.25       -0.98      0.98 o 
  -1   3  12        0.01       -1.05      1.05 o 
   0   3  12       26.84       25.47      2.09 o 
   1   3  12       10.72       11.83      1.75 o 
   2   3  12       11.74        9.50      3.09 o 
 -14   4  12       38.67       34.85      6.02 o 
 -13   4  12        3.26        4.59      5.65 o 
 -12   4  12        4.42        7.75      1.87 o 
 -11   4  12       33.69       34.72      2.64 o 
 -10   4  12        0.28        1.51      1.47 o 
  -9   4  12       44.93       43.92      2.44 o 
  -8   4  12      160.55      162.90      3.57 o 
  -7   4  12       18.43       18.54      1.65 o 
  -6   4  12        4.36        5.36      1.06 o 
  -5   4  12       26.90       33.34      2.03 o 
  -4   4  12        0.33       -0.91      0.91 o 
  -3   4  12       17.57       17.35      1.65 o 
  -2   4  12       28.24       27.57      1.97 o 
  -1   4  12       14.51       13.29      1.62 o 
   0   4  12        2.56        2.23      1.60 o 
   1   4  12       10.36        8.42      1.64 o 
   2   4  12       10.01       18.05      3.44 o 
 -13   5  12        6.76        7.81      2.88 o 
 -12   5  12        0.56        3.70      1.66 o 
 -11   5  12        5.99        8.00      1.83 o 
 -10   5  12        0.08        0.05      1.47 o 
  -9   5  12       11.38       11.89      1.60 o 
  -8   5  12        5.91        8.02      1.47 o 
  -7   5  12        9.80        5.18      1.25 o 
  -6   5  12        8.97       11.45      1.37 o 
  -5   5  12       59.37       54.91      2.69 o 
  -4   5  12        0.65        1.54      1.10 o 
  -3   5  12       20.77       22.72      1.80 o 
  -2   5  12       15.77       18.68      1.69 o 
  -1   5  12        7.55        5.72      1.31 o 
   0   5  12        0.89        1.95      1.14 o 
   1   5  12       19.58       19.76      1.83 o 
   2   5  12       30.26       34.54      2.64 o 
 -13   6  12        5.77        7.97      2.94 o 
 -12   6  12       90.60      107.89      4.20 o 
 -11   6  12        2.19        1.75      1.67 o 
 -10   6  12       16.07       17.19      2.09 o 
  -9   6  12        0.27        1.80      1.22 o 
  -8   6  12        3.51        3.00      1.27 o 
  -7   6  12        2.79        0.35      1.18 o 
  -6   6  12       12.86       13.01      1.47 o 
  -5   6  12        1.15        3.29      1.28 o 
  -4   6  12       67.60       74.22      2.93 o 
  -3   6  12      120.34      118.40      3.75 o 
  -2   6  12       11.36       14.15      1.51 o 
  -1   6  12        0.83        1.23      1.07 o 
   0   6  12        0.00        0.73      1.32 o 
   1   6  12       60.04       70.95      3.30 o 
   2   6  12       54.62       60.46      3.13 o 
 -13   7  12        1.95        3.02      4.27 o 
 -12   7  12        6.05        6.39      1.88 o 
 -11   7  12        4.54        4.31      1.76 o 
 -10   7  12        0.03        1.53      2.06 o 
  -9   7  12        0.00       -0.78      1.15 o 
  -8   7  12        2.07        1.00      1.21 o 
  -7   7  12        0.70        0.21      1.13 o 
  -6   7  12       18.15       19.75      1.97 o 
  -5   7  12       18.93       22.49      1.95 o 
  -4   7  12       51.23       51.38      2.55 o 
  -3   7  12        3.39        4.14      1.31 o 
  -2   7  12        6.79        5.74      1.78 o 
  -1   7  12        2.37        3.05      1.38 o 
   0   7  12       47.20       51.36      2.90 o 
   1   7  12        6.80        5.05      1.54 o 
   2   7  12        7.10        7.83      2.20 o 
 -13   8  12        2.72       -0.68      3.60 o 
 -12   8  12        8.04        8.57      2.31 o 
 -11   8  12       16.75       28.66      2.52 o 
 -10   8  12       14.01       16.23      2.77 o 
  -9   8  12       45.54       44.95      2.56 o 
  -8   8  12        0.25       -0.34      1.42 o 
  -7   8  12        8.48       10.21      1.68 o 
  -6   8  12       47.88       52.86      3.08 o 
  -5   8  12        4.53        4.37      1.53 o 
  -4   8  12        8.38        4.66      1.41 o 
  -3   8  12       12.52       11.97      1.62 o 
  -2   8  12        0.60        3.21      1.32 o 
  -1   8  12        0.07       -0.24      1.20 o 
   0   8  12       56.34       72.03      3.76 o 
   1   8  12       34.41       32.07      2.51 o 
   2   8  12        0.00       -0.78      1.27 o 
 -13   9  12        0.98        2.72      3.87 o 
 -12   9  12       14.54       18.24      2.57 o 
 -11   9  12        2.00        1.67      1.75 o 
 -10   9  12        1.89        3.95      1.57 o 
  -9   9  12        0.05        1.11      1.17 o 
  -8   9  12        1.15        1.42      0.87 o 
  -7   9  12       41.48       44.13      2.48 o 
  -6   9  12        9.77       12.31      1.68 o 
  -5   9  12        7.51        8.23      1.70 o 
  -4   9  12       21.16       23.20      2.44 o 
  -3   9  12       25.51       17.44      1.96 o 
  -2   9  12       14.63       17.90      3.00 o 
  -1   9  12       62.63       75.07      4.82 o 
   0   9  12        0.16        1.22      1.23 o 
   1   9  12       10.83        7.99      1.92 o 
 -12  10  12       11.80       10.62      4.90 o 
 -11  10  12       44.88       51.96      3.47 o 
 -10  10  12        1.55        3.54      1.36 o 
  -9  10  12       49.07       55.98      2.73 o 
  -8  10  12        0.18        1.65      1.18 o 
  -7  10  12       55.72       62.72      3.41 o 
  -6  10  12       10.84        5.95      1.38 o 
  -5  10  12        0.27        0.72      1.56 o 
  -4  10  12       68.63       66.22      3.45 o 
  -3  10  12       28.25       21.46      2.34 o 
  -2  10  12      288.99      297.38      9.47 o 
  -1  10  12        0.16        3.24      1.41 o 
   0  10  12       58.15       55.02      3.21 o 
   1  10  12        5.57        4.80      1.72 o 
 -12  11  12        7.12       10.17      4.67 o 
 -11  11  12        2.86        3.05      1.44 o 
 -10  11  12        7.55        9.44      1.80 o 
  -9  11  12        7.93        9.09      1.54 o 
  -8  11  12        1.97        0.06      1.23 o 
  -7  11  12        3.06        2.33      1.27 o 
  -6  11  12       26.92       23.49      2.00 o 
  -5  11  12        2.66        4.15      1.50 o 
  -4  11  12        6.37        3.39      2.35 o 
  -3  11  12        4.84        4.91      1.79 o 
  -2  11  12        9.01       16.98      2.25 o 
  -1  11  12       89.34       78.89      3.75 o 
   0  11  12       11.59        9.36      2.29 o 
   1  11  12       19.29       25.79      2.58 o 
 -11  12  12        0.73       -2.09      2.09 o 
 -10  12  12       30.89       29.51      2.60 o 
  -9  12  12      362.48      366.78      7.04 o 
  -8  12  12      175.23      178.94      4.54 o 
  -7  12  12       25.80       24.65      1.96 o 
  -6  12  12       27.89       33.07      2.55 o 
  -5  12  12        3.67        5.66      1.58 o 
  -4  12  12       10.55        6.50      2.50 o 
  -3  12  12       63.22       67.64      3.56 o 
  -2  12  12       76.46       73.96      3.80 o 
  -1  12  12        0.15        1.75      1.73 o 
   0  12  12       29.10       33.33      2.87 o 
 -11  13  12       15.31       18.08      5.12 o 
 -10  13  12       37.64       32.70      2.69 o 
  -9  13  12       44.23       42.67      2.55 o 
  -8  13  12        3.30        1.00      0.96 o 
  -7  13  12        1.65        1.05      1.22 o 
  -6  13  12        3.05        5.23      1.45 o 
  -5  13  12       11.12       11.83      1.82 o 
  -4  13  12       11.32        9.45      2.02 o 
  -3  13  12        0.57        2.62      1.63 o 
  -2  13  12       84.04      100.01      4.35 o 
  -1  13  12       50.19       42.61      4.49 o 
   0  13  12       29.24       24.58      3.15 o 
 -10  14  12       15.33        9.95      2.94 o 
  -9  14  12        0.11        1.72      1.46 o 
  -8  14  12        1.68        3.73      1.65 o 
  -7  14  12       11.23       11.23      1.66 o 
  -6  14  12        6.49        4.96      1.40 o 
  -5  14  12       21.50       23.36      2.32 o 
  -4  14  12       17.14       22.19      2.23 o 
  -3  14  12      171.99      186.19      5.94 o 
  -2  14  12       28.89       29.33      2.89 o 
  -1  14  12       12.72       15.66      2.82 o 
 -10  15  12        0.98        1.02      2.32 o 
  -9  15  12        7.80        5.93      2.05 o 
  -8  15  12       18.15       19.99      2.00 o 
  -7  15  12        0.04       -0.62      1.40 o 
  -6  15  12        1.01        0.46      1.28 o 
  -5  15  12        1.25        0.57      1.43 o 
  -4  15  12       46.17       46.22      3.02 o 
  -3  15  12       43.82       52.81      3.59 o 
  -2  15  12        5.33        7.07      2.45 o 
  -9  16  12        2.92        3.43      2.70 o 
  -8  16  12       10.57       10.48      2.23 o 
  -7  16  12        0.16       -1.46      1.96 o 
  -6  16  12        0.07       -1.25      1.25 o 
  -5  16  12       11.06       14.39      2.09 o 
  -4  16  12       57.58       66.91      4.80 o 
  -3  16  12        0.72        3.74      2.56 o 
  -2  16  12       14.93       10.87      2.51 o 
  -7  17  12        1.19       -0.23      1.62 o 
  -6  17  12        1.82        2.13      1.88 o 
  -5  17  12        6.47        8.61      1.99 o 
  -4  17  12       58.63       72.00      4.03 o 
 -13   1  13       93.23       92.64      5.44 o 
 -12   1  13       60.71       63.78      3.88 o 
 -11   1  13       39.30       32.69      2.58 o 
 -10   1  13       39.93       41.70      1.90 o 
  -9   1  13        1.28        0.10      0.87 o 
  -8   1  13        9.45        7.83      1.14 o 
  -7   1  13        0.13       -0.55      0.92 o 
  -6   1  13       22.09       13.25      1.46 o 
  -5   1  13        1.28       -0.72      1.09 o 
  -4   1  13        8.78       12.32      1.46 o 
  -3   1  13        0.79        2.79      1.18 o 
  -2   1  13       42.08       51.22      2.50 o 
  -1   1  13       20.61       20.50      1.88 o 
   0   1  13        1.56        2.14      1.71 o 
   1   1  13        0.27       -1.47      1.47 o 
 -13   2  13        0.41       -0.30      4.57 o 
 -12   2  13        5.02        9.52      1.88 o 
 -11   2  13        2.60        1.18      2.04 o 
 -10   2  13        3.59        5.23      1.63 o 
  -9   2  13        1.30       -0.47      1.00 o 
  -8   2  13       42.17       47.12      2.06 o 
  -7   2  13        6.06        3.28      1.05 o 
  -6   2  13        1.31        1.85      1.05 o 
  -5   2  13        1.55        3.01      1.13 o 
  -4   2  13        8.42       11.88      1.48 o 
  -3   2  13       80.58       85.77      2.82 o 
  -2   2  13      128.85      129.87      3.49 o 
  -1   2  13       46.42       54.91      2.89 o 
   0   2  13       29.47       27.36      3.58 o 
   1   2  13       37.65       45.11      3.93 o 
 -13   3  13       38.35       45.50      4.52 o 
 -12   3  13        2.29        2.57      1.68 o 
 -11   3  13        2.16        0.66      1.67 o 
 -10   3  13        7.00        8.51      1.73 o 
  -9   3  13       10.98       13.35      1.56 o 
  -8   3  13        0.22       -0.17      1.04 o 
  -7   3  13       83.29       90.37      3.15 o 
  -6   3  13       16.12       16.07      1.56 o 
  -5   3  13       53.16       59.82      2.40 o 
  -4   3  13        4.00        1.33      1.05 o 
  -3   3  13       14.74       14.98      1.71 o 
  -2   3  13        9.04        9.00      1.52 o 
  -1   3  13        0.34        0.73      1.27 o 
   0   3  13       22.70       30.17      2.31 o 
   1   3  13        5.65        6.33      1.87 o 
 -13   4  13       20.16       20.47      5.25 o 
 -12   4  13        2.21        2.91      1.97 o 
 -11   4  13        3.12        1.77      1.57 o 
 -10   4  13        9.71        7.23      1.72 o 
  -9   4  13       10.28        9.79      1.60 o 
  -8   4  13       25.90       24.62      1.78 o 
  -7   4  13       41.35       43.64      2.42 o 
  -6   4  13       19.21       19.32      1.97 o 
  -5   4  13       32.79       37.05      2.21 o 
  -4   4  13        5.81        7.45      1.38 o 
  -3   4  13        6.17        6.98      1.41 o 
  -2   4  13       47.94       53.36      2.68 o 
  -1   4  13        3.61        4.26      1.32 o 
   0   4  13        0.24        2.80      2.13 o 
   1   4  13        6.70       10.65      1.98 o 
 -12   5  13        5.64        6.22      1.79 o 
 -11   5  13        5.19        5.82      2.05 o 
 -10   5  13        0.89       -1.34      1.34 o 
  -9   5  13       22.46       24.38      2.09 o 
  -8   5  13       12.06       13.91      1.77 o 
  -7   5  13       27.50       19.61      1.79 o 
  -6   5  13      142.95      153.53      4.36 o 
  -5   5  13        4.13       -0.61      1.13 o 
  -4   5  13        6.37        5.34      2.13 o 
  -3   5  13        0.52       -1.20      1.20 o 
  -2   5  13        2.55        4.23      1.65 o 
  -1   5  13        2.31        2.64      1.26 o 
   0   5  13       56.41       67.00      3.29 o 
 -12   6  13        0.05        0.99      2.64 o 
 -11   6  13       40.14       46.04      3.06 o 
 -10   6  13       39.93       40.57      3.13 o 
  -9   6  13        2.99       -0.03      1.30 o 
  -8   6  13       23.76       30.53      2.24 o 
  -7   6  13        3.18        0.98      1.36 o 
  -6   6  13        0.18        1.92      1.41 o 
  -5   6  13       20.68       18.50      1.92 o 
  -4   6  13        0.28       -0.02      1.17 o 
  -3   6  13        0.39       -0.12      1.21 o 
  -2   6  13        8.80        4.63      2.04 o 
  -1   6  13       30.14       36.72      3.06 o 
   0   6  13        6.21        8.04      2.78 o 
 -12   7  13        0.29       -1.95      2.25 o 
 -11   7  13        0.08       -0.80      2.15 o 
 -10   7  13       20.34       23.61      2.36 o 
  -9   7  13        2.51        3.73      1.36 o 
  -8   7  13        1.26        0.45      1.25 o 
  -7   7  13        0.58       -0.64      1.14 o 
  -6   7  13        7.45        6.90      1.79 o 
  -5   7  13        7.57        7.30      1.48 o 
  -4   7  13       47.69       50.55      2.78 o 
  -3   7  13        3.30        2.42      1.47 o 
  -2   7  13       16.72       18.65      1.98 o 
  -1   7  13        0.53        0.36      1.74 o 
   0   7  13       84.15       74.08      3.82 o 
 -12   8  13        3.71        2.36      4.33 o 
 -11   8  13        6.39        7.35      1.87 o 
 -10   8  13       33.49       42.76      5.55 o 
  -9   8  13       11.65       13.16      1.71 o 
  -8   8  13       27.29       32.52      2.27 o 
  -7   8  13        9.30       11.35      1.92 o 
  -6   8  13       14.36       11.54      2.00 o 
  -5   8  13       13.99       14.68      2.06 o 
  -4   8  13        1.84        1.06      1.24 o 
  -3   8  13        0.39       -0.54      1.33 o 
  -2   8  13       37.81       38.53      2.94 o 
  -1   8  13       72.24       73.58      6.57 o 
   0   8  13       35.33       36.75      3.02 o 
 -11   9  13        6.10        5.84      3.24 o 
 -10   9  13        0.46        2.20      1.54 o 
  -9   9  13        1.55        1.09      1.27 o 
  -8   9  13        7.89       11.09      1.58 o 
  -7   9  13       47.81       48.68      2.85 o 
  -6   9  13       50.16       44.78      3.25 o 
  -5   9  13       20.63       22.07      2.39 o 
  -4   9  13        1.33        3.22      1.68 o 
  -3   9  13        3.68        2.86      1.89 o 
  -2   9  13        7.42        7.68      1.88 o 
  -1   9  13       56.28       69.87      5.14 o 
 -11  10  13        5.47        4.56      3.07 o 
 -10  10  13        5.95        6.65      1.38 o 
  -9  10  13       57.06       59.44      3.04 o 
  -8  10  13       29.35       29.13      2.14 o 
  -7  10  13        0.45       -1.04      1.04 o 
  -6  10  13        0.02       -0.36      1.51 o 
  -5  10  13       14.92       15.30      3.91 o 
  -4  10  13        0.04        0.92      1.46 o 
  -3  10  13        5.90        5.84      1.86 o 
  -2  10  13       60.72       66.85      3.20 o 
  -1  10  13        0.47        0.24      1.87 o 
 -11  11  13        4.98        7.43      2.59 o 
 -10  11  13        7.65        8.13      2.69 o 
  -9  11  13        0.99        4.20      1.18 o 
  -8  11  13        1.01        1.64      1.54 o 
  -7  11  13        6.31        5.83      1.42 o 
  -6  11  13       20.94       20.84      2.20 o 
  -5  11  13        1.60        2.17      1.63 o 
  -4  11  13        0.25       -0.25      1.49 o 
  -3  11  13       18.44       24.49      3.31 o 
  -2  11  13       50.26       52.50      4.69 o 
  -1  11  13        5.86        1.92      3.03 o 
 -10  12  13       24.08       28.77      3.74 o 
  -9  12  13        0.10        0.04      2.01 o 
  -8  12  13       22.00       21.12      1.92 o 
  -7  12  13        3.75        4.16      1.43 o 
  -6  12  13        2.13       -1.03      1.33 o 
  -5  12  13        0.06        1.86      1.14 o 
  -4  12  13        5.79        5.63      1.81 o 
  -3  12  13       19.17       31.16      3.64 o 
  -2  12  13       11.17       18.79      2.88 o 
  -9  13  13        0.04       -1.70      1.70 o 
  -8  13  13       18.78       17.54      2.71 o 
  -7  13  13        0.49       -1.56      1.56 o 
  -6  13  13        0.31        0.45      1.86 o 
  -5  13  13        1.07        2.67      1.74 o 
  -4  13  13       91.22       98.69      5.31 o 
  -3  13  13        0.02        2.42      3.75 o 
  -8  14  13       55.12       62.03      3.81 o 
  -7  14  13        4.47        2.87      1.70 o 
  -6  14  13        5.67        4.42      1.71 o 
  -5  14  13        0.92       -0.20      1.56 o 
  -4  14  13       21.05       26.15      3.09 o 
  -6  15  13        0.48        0.32      2.10 o 
 -11   0  14        5.00        0.28      3.62 o 
 -10   0  14       14.31       18.30      2.30 o 
  -9   0  14       84.39       90.93      3.23 o 
  -8   0  14       69.75       77.83      3.75 o 
  -7   0  14       17.88       17.13      2.35 o 
  -6   0  14        0.80        3.86      1.78 o 
  -5   0  14      223.97      250.58      7.13 o 
  -4   0  14        0.41        0.84      1.80 o 
  -3   0  14        4.92       14.68      2.37 o 
  -2   0  14       59.42       70.64      3.99 o 
  -1   0  14       58.87       61.49      4.51 o 
 -11   1  14       95.90       92.19      4.08 o 
 -10   1  14       27.61       29.71      1.97 o 
  -9   1  14        1.23        1.19      0.99 o 
  -8   1  14       47.17       47.17      2.38 o 
  -7   1  14       22.69       24.97      1.85 o 
  -6   1  14       81.54       73.80      2.68 o 
  -5   1  14      104.90      128.24      3.48 o 
  -4   1  14       34.26       36.65      2.26 o 
  -3   1  14        1.91        0.71      1.25 o 
  -2   1  14        4.83        6.49      1.86 o 
  -1   1  14       42.07       44.09      3.31 o 
 -12   2  14       39.80       44.96      5.35 o 
 -11   2  14        1.74        2.82      1.96 o 
 -10   2  14        9.50       11.41      1.95 o 
  -9   2  14       46.11       55.78      3.16 o 
  -8   2  14       71.69       91.15      3.30 o 
  -7   2  14        6.47        5.16      1.31 o 
  -6   2  14        1.75        0.36      1.16 o 
  -5   2  14       27.58       24.00      1.90 o 
  -4   2  14        2.50        3.27      1.35 o 
  -3   2  14       50.28       58.59      2.89 o 
  -2   2  14       14.50       18.88      1.93 o 
  -1   2  14        1.66        2.08      1.66 o 
 -12   3  14       14.87       21.81      5.42 o 
 -11   3  14       31.66       38.29      2.84 o 
 -10   3  14       60.17       65.04      3.27 o 
  -9   3  14        0.81        0.09      1.40 o 
  -8   3  14        0.00        0.07      1.14 o 
  -7   3  14        3.82        4.71      1.52 o 
  -6   3  14       26.28       21.19      2.15 o 
  -5   3  14       12.51       12.83      1.68 o 
  -4   3  14       41.37       42.00      2.53 o 
  -3   3  14        3.95        4.01      1.87 o 
  -2   3  14       14.33       19.55      3.61 o 
  -1   3  14        0.02       -1.76      1.76 o 
 -11   4  14        0.03       -1.41      1.41 o 
 -10   4  14       30.39       36.49      3.53 o 
  -9   4  14       56.40       71.06      3.15 o 
  -8   4  14       21.72       20.32      2.47 o 
  -7   4  14        0.47       -0.06      1.33 o 
  -6   4  14       16.64       13.70      1.88 o 
  -5   4  14       19.83       24.72      2.25 o 
  -4   4  14       20.25       22.25      2.57 o 
  -3   4  14        3.61        0.20      1.99 o 
  -2   4  14       49.19       51.25      3.03 o 
 -11   5  14       14.45       21.15      4.97 o 
 -10   5  14        4.36        8.20      1.88 o 
  -9   5  14       60.81       70.62      3.73 o 
  -8   5  14       60.61       61.39      2.96 o 
  -7   5  14       36.12       32.86      3.02 o 
  -6   5  14       24.56       28.08      2.38 o 
  -5   5  14        1.03        1.01      1.33 o 
  -4   5  14        3.58        2.25      1.39 o 
  -3   5  14        0.01       -1.04      1.26 o 
  -2   5  14        2.58        1.56      1.62 o 
 -11   6  14       24.82       21.63      3.37 o 
 -10   6  14        2.57        5.17      1.76 o 
  -9   6  14       12.22       14.06      1.87 o 
  -8   6  14        4.23        6.82      1.57 o 
  -7   6  14       10.39       13.05      2.22 o 
  -6   6  14        5.93        5.95      1.84 o 
  -5   6  14       18.53       14.80      1.91 o 
  -4   6  14       14.33       18.01      2.03 o 
  -3   6  14        1.59        1.64      1.63 o 
  -2   6  14       19.37       14.99      2.14 o 
 -11   7  14       24.06       31.93      5.93 o 
 -10   7  14       12.17       13.66      5.19 o 
  -9   7  14        0.34       -1.13      1.28 o 
  -8   7  14        1.46        0.31      1.34 o 
  -7   7  14        0.00       -1.88      2.18 o 
  -6   7  14       14.50       18.97      2.43 o 
  -5   7  14        0.24       -0.54      1.68 o 
  -4   7  14        3.17        1.90      1.58 o 
  -3   7  14        0.82        0.18      1.53 o 
  -2   7  14        8.03        7.99      1.84 o 
 -10   8  14        0.20        0.35      2.02 o 
  -9   8  14        0.11       -1.37      1.62 o 
  -8   8  14        8.13       10.80      1.64 o 
  -7   8  14        4.35        2.59      1.48 o 
  -6   8  14        0.40        0.42      2.67 o 
  -5   8  14       25.96       28.56      2.69 o 
  -4   8  14       38.46       40.65     10.46 o 
  -3   8  14        0.29        0.26      1.63 o 
 -10   9  14        2.06        0.37      2.06 o 
  -9   9  14       14.02       17.81      2.87 o 
  -8   9  14        0.14       -1.39      1.39 o 
  -7   9  14       15.25       19.86      2.59 o 
  -6   9  14        0.71        0.84      1.99 o 
  -5   9  14        5.80        8.92      2.32 o 
  -4   9  14        0.23       -2.10      3.07 o 
  -3   9  14        0.68       -0.76      1.63 o 
  -9  10  14        0.16        0.99      1.70 o 
  -8  10  14       27.15       34.58      3.17 o 
  -7  10  14       16.73       15.09      2.33 o 
  -6  10  14        1.04        0.45      1.58 o 
  -5  10  14        0.30        1.15      1.86 o 
  -4  10  14        2.37        2.63      1.97 o 
  -8  11  14        8.42       10.39      2.20 o 
  -7  11  14       44.26       48.72      3.61 o 
  -6  11  14       21.32       20.94      2.48 o 
  -5  11  14       25.87       25.66      3.30 o 
  -9   1  15        4.65        5.44      1.54 o 
  -8   1  15        0.66        0.92      1.41 o 
  -7   1  15        0.68       -0.87      1.55 o 
  -6   1  15        4.48        4.35      1.26 o 
  -5   1  15       47.83       51.09      3.02 o 
  -9   2  15        0.81       -0.86      1.26 o 
  -8   2  15       17.73       19.78      2.13 o 
  -7   2  15       19.43       22.35      3.05 o 
  -6   2  15        2.30        1.17      1.34 o 
  -5   2  15        0.11        0.41      1.45 o 
  -9   3  15       16.86       16.06      2.42 o 
  -8   3  15       18.87       22.33      2.67 o 
  -7   3  15        4.27        1.47      1.39 o 
  -6   3  15        9.54        9.17      1.86 o 
  -5   3  15       19.63       19.86      2.40 o 
  -9   4  15        9.61        6.71      2.25 o 
  -8   4  15       23.83       24.15      3.11 o 
  -7   4  15       12.94       10.64      1.96 o 
  -6   4  15        3.05        2.89      1.57 o 
  -5   4  15       19.18       14.47      2.53 o 
  -8   5  15        0.12        0.85      1.62 o 
  -7   5  15       24.89       26.33      4.17 o 
  -6   5  15       14.28        8.69      2.56 o 
  -7   6  15        0.32       -0.89      2.72 o 
                                                 
